# Supplementary material for: Socio-Demographic Variables, Fear of COVID-19, Anxiety, and Depression: Prevalence, Relationships and Explanatory Model in the General Population of Seven Latin American Countries
Source: Front Psychol. 2021 Nov 5;12:695989. doi: 10.3389/fpsyg.2021.695989 (PMC8602858; doi:10.3389/fpsyg.2021.695989)
Supplement: Supplementary file 1 [file Data_Sheet_1.xls]

## Sheet: Para SEM SOLO 7 PAISES
Sexo	Edad	PAISR	Estadocivil	ANS1	ANS2	ANS3	ANS4	ANS5	ANS6	ANS7	DEP1	DEP2	DEP3	DEP4	DEP5	DEP6	DEP7	DEP8	DEP9	COVID1	COVID2	COVID3	COVID4	COVID5	COVID6	COVID7	ansiedad	depresión	miedo	niveldeansiedad	niveldepresion	TAG	EDM
1	19	1	0	1	1	1	1	2	1	0	0	1	1	1	1	1	1	2	0	2	2	1	1	2	1	4	7	8	13	2	2	1	1
0	21	1	0	1	0	0	0	0	2	1	1	1	2	2	3	0	1	0	0	4	4	2	1	2	1	1	4	10	15	1	3	1	1
1	56	1	0	1	0	1	0	0	1	0	0	0	0	0	0	0	0	0	0	2	2	1	1	1	1	1	3	0	9	1	1	1	#NULL!
1	41	1	1	1	1	1	1	0	1	1	1	1	1	2	1	1	0	0	0	4	5	1	1	4	1	1	6	7	17	2	2	1	#NULL!
1	60	1	0	0	0	0	0	1	0	0	0	0	1	1	1	0	0	0	0	2	3	1	1	2	1	1	1	3	11	1	1	1	#NULL!
1	25	1	0	2	1	3	1	0	1	0	1	1	1	1	1	2	0	0	0	3	4	1	2	2	2	1	8	7	15	2	2	1	#NULL!
0	66	1	1	0	0	1	0	0	0	0	0	0	0	0	0	0	0	0	0	3	2	1	1	1	1	1	1	0	10	1	1	1	#NULL!
1	43	1	1	0	1	1	0	0	1	0	0	0	0	0	0	0	1	0	0	2	4	1	1	2	1	1	3	1	12	1	1	1	#NULL!
1	22	1	0	1	0	1	1	1	1	0	0	0	1	1	1	0	1	0	0	1	1	1	1	1	1	1	5	4	7	2	1	1	#NULL!
1	36	1	1	1	1	1	1	1	1	1	1	0	1	1	2	2	1	0	0	3	4	1	2	4	1	1	7	8	16	2	2	1	1
0	26	1	0	1	3	3	2	0	1	0	2	3	3	3	2	3	0	0	1	1	1	1	1	1	1	1	10	17	7	3	4	2	1
1	28	1	0	1	2	1	0	0	1	2	3	1	2	3	3	1	0	1	0	5	1	1	1	3	1	5	7	14	17	2	3	1	1
1	51	1	1	1	1	1	2	1	1	1	0	0	1	1	1	0	0	0	1	5	5	1	3	4	1	4	8	4	23	2	1	1	#NULL!
1	22	1	0	1	0	1	2	1	1	0	3	3	1	1	1	1	0	0	0	2	4	1	1	3	1	3	6	10	15	2	3	1	1
0	22	1	0	1	1	1	0	0	1	2	3	1	1	0	1	2	0	0	0	3	3	1	1	3	1	3	6	8	15	2	2	1	1
1	26	1	0	1	1	1	1	1	1	1	1	1	1	1	1	1	1	0	0	4	2	1	2	2	1	1	7	7	13	2	2	1	#NULL!
0	41	1	1	1	3	0	3	0	1	0	1	0	1	1	1	0	0	0	0	5	3	1	3	1	1	1	8	4	15	2	1	1	#NULL!
1	56	1	1	2	1	1	1	1	2	0	0	0	1	0	0	0	0	0	3	1	2	2	2	2	1	1	8	4	11	2	1	1	#NULL!
1	34	1	1	1	0	1	1	1	1	2	3	2	3	2	1	1	2	0	0	4	2	1	1	1	1	1	7	14	11	2	3	1	1
1	35	1	1	1	1	1	1	0	2	0	0	1	0	0	2	0	0	0	0	1	1	1	1	4	1	1	6	3	10	2	1	1	#NULL!
1	25	1	0	3	1	3	1	0	3	1	3	1	1	0	1	0	0	0	0	2	2	1	1	4	1	1	12	6	12	3	2	2	#NULL!
1	23	1	0	1	1	1	1	1	2	1	2	1	2	2	1	3	2	0	0	2	1	1	1	1	1	1	8	13	8	2	3	1	1
0	25	1	0	1	1	3	0	2	2	3	0	2	2	0	2	1	1	2	0	4	5	3	1	2	3	1	12	10	19	3	3	2	1
1	45	1	1	0	0	0	0	1	0	0	1	0	1	1	1	1	0	0	0	1	2	1	1	1	1	1	1	5	8	1	2	1	#NULL!
1	32	1	1	0	0	0	0	0	1	0	0	0	3	3	1	0	0	1	0	1	1	1	1	1	1	1	1	8	7	1	2	1	1
1	48	1	1	0	0	1	0	0	0	0	0	0	0	1	1	0	0	0	0	2	1	1	2	1	1	1	1	2	9	1	1	1	#NULL!
1	55	1	1	0	1	1	1	1	1	0	0	0	1	1	1	1	0	1	0	3	1	1	1	3	1	1	5	5	11	2	2	1	#NULL!
1	27	1	1	1	1	1	1	0	1	0	1	1	1	1	1	1	1	0	0	3	3	1	1	4	2	1	5	7	15	2	2	1	#NULL!
1	29	1	0	1	2	2	1	1	1	0	1	1	1	2	1	1	0	0	0	1	1	1	1	1	1	1	8	7	7	2	2	1	#NULL!
1	41	1	1	1	0	1	0	0	0	0	1	0	0	0	1	1	0	0	0	3	1	1	1	1	2	1	2	3	10	1	1	1	#NULL!
1	52	1	0	0	0	0	0	0	0	0	0	0	1	0	0	0	0	0	0	1	1	1	1	2	1	1	0	1	8	1	1	1	#NULL!
0	57	1	1	0	0	1	0	0	0	0	0	1	1	0	0	0	0	0	0	1	5	1	1	1	1	1	1	2	11	1	1	1	#NULL!
1	60	1	0	0	0	1	0	0	0	0	0	0	1	1	1	0	0	0	0	2	3	1	1	2	1	1	1	3	11	1	1	1	#NULL!
1	31	1	0	1	0	1	1	0	1	0	1	1	1	1	0	0	0	0	0	3	3	1	1	3	1	1	4	4	13	1	1	1	#NULL!
1	32	1	1	3	1	3	3	0	1	1	1	1	1	1	2	1	1	0	0	2	3	1	1	2	2	1	12	8	12	3	2	2	1
0	18	1	0	1	1	1	1	2	2	1	2	1	2	3	2	1	3	0	0	3	3	1	1	3	2	2	9	14	15	2	3	1	1
1	29	1	1	2	3	3	3	2	2	3	2	3	2	3	3	3	3	2	2	1	5	1	1	1	1	1	18	23	11	4	5	2	1
1	27	1	1	1	0	1	1	0	1	0	0	0	1	1	0	0	0	0	0	3	3	1	1	3	1	1	4	2	13	1	1	1	#NULL!
1	29	1	1	0	0	1	0	1	0	0	1	1	0	1	0	0	0	0	0	2	1	1	1	3	1	1	2	3	10	1	1	1	#NULL!
1	31	1	0	1	1	1	1	0	1	1	0	0	1	1	0	1	0	0	0	1	1	1	1	3	1	1	6	3	9	2	1	1	#NULL!
1	56	1	0	1	3	1	1	1	0	0	1	0	2	1	1	0	0	0	0	1	3	1	1	2	1	1	7	5	10	2	2	1	#NULL!
1	34	1	1	1	1	1	1	0	1	0	0	0	0	1	1	0	0	0	0	1	1	1	1	1	1	1	5	2	7	2	1	1	#NULL!
1	21	1	0	2	1	2	1	1	1	2	2	2	1	1	1	2	1	1	0	5	4	1	3	3	1	4	10	11	21	3	3	2	1
1	29	1	0	1	0	1	1	0	1	0	1	0	1	1	1	1	0	0	0	2	3	1	1	1	1	1	4	5	10	1	2	1	#NULL!
1	29	1	0	3	3	3	3	1	1	1	1	1	1	1	0	1	1	0	0	1	1	1	1	1	1	1	15	6	7	4	2	2	#NULL!
1	28	1	1	2	2	3	1	1	1	1	0	0	0	0	1	1	0	0	0	2	2	1	1	2	1	1	11	2	10	3	1	2	#NULL!
1	36	1	0	0	0	0	0	0	0	0	0	0	0	0	0	0	0	0	0	1	1	1	1	1	1	1	0	0	7	1	1	1	#NULL!
1	38	1	0	1	2	1	0	0	1	0	1	0	1	1	2	1	3	0	0	3	3	1	1	1	1	1	5	9	11	2	2	1	1
1	59	1	1	3	3	2	3	3	3	3	1	1	0	1	2	1	1	0	0	5	5	1	1	5	1	1	20	7	19	4	2	2	#NULL!
1	65	1	0	0	0	0	0	0	0	0	0	0	0	0	1	0	0	0	0	3	2	1	1	2	1	1	0	1	11	1	1	1	#NULL!
0	62	1	1	0	0	0	0	0	0	0	0	0	0	0	0	0	0	0	0	1	2	1	1	1	1	1	0	0	8	1	1	1	#NULL!
1	37	1	1	1	1	0	1	3	1	0	3	1	3	2	0	1	3	1	0	1	1	1	1	2	1	1	7	14	8	2	3	1	1
1	40	1	0	1	3	3	1	1	1	0	0	2	2	1	1	1	1	0	2	5	5	1	5	1	1	1	10	10	19	3	3	2	1
1	44	1	1	2	2	2	1	1	2	1	1	0	0	1	1	1	1	1	0	4	4	1	4	3	1	2	11	6	19	3	2	2	#NULL!
1	52	1	1	1	1	1	3	2	1	0	1	1	1	1	1	1	2	1	0	2	2	2	2	2	2	2	9	9	14	2	2	1	1
0	61	1	0	1	1	1	1	1	1	1	0	1	1	1	2	0	1	0	0	3	4	2	5	5	1	4	7	6	24	2	2	1	#NULL!
0	31	1	1	1	0	0	0	1	0	0	0	0	0	0	0	0	0	0	0	2	3	1	1	1	1	1	2	0	10	1	1	1	#NULL!
1	78	1	0	1	1	0	0	0	1	0	3	3	2	3	1	1	0	1	0	3	5	2	1	1	1	1	3	14	14	1	3	1	1
1	31	1	1	3	1	0	3	1	2	0	0	1	0	1	3	0	1	0	0	2	3	1	1	1	1	1	10	6	10	3	2	2	#NULL!
0	33	1	1	1	1	1	1	0	1	0	1	0	0	0	0	0	1	0	0	4	4	4	4	1	1	1	5	2	19	2	1	1	#NULL!
1	45	1	1	0	0	1	1	0	0	0	0	0	3	0	0	0	0	0	0	4	4	1	1	2	1	1	2	3	14	1	1	1	#NULL!
0	33	1	1	1	0	1	1	1	1	0	1	0	0	0	0	0	0	0	0	2	1	1	1	1	1	1	5	1	8	2	1	1	#NULL!
1	34	1	0	1	1	1	1	0	1	1	1	0	2	0	1	0	0	0	0	5	4	1	5	3	3	5	6	4	26	2	1	1	#NULL!
1	52	1	0	0	0	0	0	0	0	0	0	0	0	0	0	0	0	0	0	1	1	1	1	1	1	1	0	0	7	1	1	1	#NULL!
1	52	1	0	0	0	0	0	0	0	0	0	0	0	0	0	0	0	0	0	1	1	1	1	1	1	1	0	0	7	1	1	1	#NULL!
0	58	1	0	0	3	0	0	0	1	0	0	0	0	0	0	0	0	0	0	1	4	1	1	1	1	1	4	0	10	1	1	1	#NULL!
1	66	1	0	2	0	1	1	3	1	1	2	1	1	1	1	1	3	1	0	2	2	1	2	1	1	1	9	11	10	2	3	1	1
1	67	1	1	1	1	0	1	0	1	0	1	0	1	1	2	0	0	0	0	3	3	1	3	2	4	2	4	5	18	1	2	1	#NULL!
1	67	1	1	1	0	1	1	0	1	1	0	1	0	1	0	1	1	0	0	3	2	1	3	3	1	1	5	4	14	2	1	1	#NULL!
1	68	1	1	1	0	1	1	0	1	1	1	0	0	1	1	1	0	0	0	3	3	1	2	2	1	2	5	4	14	2	1	1	#NULL!
1	26	1	0	1	1	1	0	0	1	1	1	1	2	1	1	1	0	0	0	3	1	1	2	1	1	1	5	7	10	2	2	1	#NULL!
1	26	1	0	1	0	1	1	0	0	1	1	1	0	1	0	0	0	0	0	5	5	2	2	4	1	1	4	3	20	1	1	1	#NULL!
1	37	1	0	1	0	1	1	0	0	0	0	0	0	0	3	0	0	1	0	2	1	1	1	2	1	1	3	4	9	1	1	1	#NULL!
1	37	1	0	1	1	1	1	1	1	2	0	1	2	2	1	1	0	0	0	3	4	1	1	1	1	2	8	7	13	2	2	1	#NULL!
1	38	1	1	1	0	0	1	0	0	1	3	0	2	1	2	0	1	0	0	4	1	1	4	2	1	1	3	9	14	1	2	1	1
1	54	1	0	3	1	3	1	1	3	0	0	0	3	0	0	0	0	0	0	5	3	1	3	3	3	3	12	3	21	3	1	2	#NULL!
1	57	1	0	1	0	1	1	0	0	1	0	0	2	1	0	0	1	0	0	4	2	2	2	3	2	2	4	4	17	1	1	1	#NULL!
1	57	1	0	0	0	0	0	0	0	0	1	0	1	0	0	0	0	0	0	3	4	1	1	3	1	1	0	2	14	1	1	1	#NULL!
0	58	1	0	0	0	0	0	0	0	0	1	0	0	0	0	0	1	0	0	2	2	1	2	2	5	1	0	2	15	1	1	1	#NULL!
1	62	1	1	1	3	1	1	1	0	0	0	0	1	0	0	0	0	0	0	4	3	5	1	1	1	1	7	1	16	2	1	1	#NULL!
1	44	1	0	0	0	1	1	1	0	0	0	0	1	0	1	0	1	1	0	3	4	1	2	3	1	2	3	4	16	1	1	1	#NULL!
1	33	1	1	0	0	1	0	0	0	1	0	0	1	0	0	0	0	0	0	5	5	4	2	5	1	1	2	1	23	1	1	1	#NULL!
1	34	1	0	1	0	1	1	0	1	0	0	1	3	2	0	0	0	1	0	1	1	1	1	1	1	1	4	7	7	1	2	1	#NULL!
1	69	1	1	2	2	2	1	1	1	0	0	0	1	0	1	0	0	1	0	2	2	2	1	2	1	2	9	3	12	2	1	1	#NULL!
0	63	1	0	0	3	1	0	3	1	1	3	0	0	0	0	0	0	0	0	3	1	1	1	1	1	1	9	3	9	2	1	1	#NULL!
1	29	1	0	1	0	1	0	0	1	1	0	1	0	1	1	1	0	0	0	2	1	1	2	3	1	1	4	4	11	1	1	1	#NULL!
1	72	1	0	0	3	0	0	0	0	0	0	0	0	0	0	0	0	0	0	2	5	1	1	1	1	1	3	0	12	1	1	1	#NULL!
1	74	1	0	0	3	0	0	0	0	0	0	0	0	0	0	0	0	0	0	4	5	1	1	1	1	1	3	0	14	1	1	1	#NULL!
0	65	1	1	0	0	1	0	0	0	0	0	0	0	0	0	0	0	0	0	1	4	1	2	1	1	2	1	0	12	1	1	1	#NULL!
0	65	1	1	0	0	1	0	0	0	0	0	0	0	0	0	0	0	0	0	1	4	1	2	1	1	2	1	0	12	1	1	1	#NULL!
0	65	1	1	0	0	1	0	0	0	0	0	0	0	0	0	0	0	0	0	1	4	1	2	1	1	2	1	0	12	1	1	1	#NULL!
0	18	1	0	0	0	0	0	0	1	0	1	0	1	0	1	0	0	0	0	1	1	1	1	2	1	1	1	3	8	1	1	1	#NULL!
0	42	1	1	0	0	0	0	0	0	0	0	0	0	0	0	0	0	0	0	1	1	1	1	1	1	1	0	0	7	1	1	1	#NULL!
0	43	1	1	1	1	1	2	3	1	1	2	1	1	1	0	1	0	0	0	3	3	3	3	2	2	2	10	6	18	3	2	2	#NULL!
0	82	1	0	1	3	1	0	1	1	0	0	0	1	0	1	0	1	0	0	1	5	1	1	2	1	2	7	3	13	2	1	1	#NULL!
0	31	1	1	1	1	1	1	0	1	0	0	0	0	0	1	0	0	0	0	3	3	2	2	1	1	1	5	1	13	2	1	1	#NULL!
1	40	1	1	1	1	1	1	1	1	1	1	1	1	1	2	1	1	0	0	4	4	3	4	3	3	3	7	8	24	2	2	1	1
1	21	1	0	3	2	1	1	2	0	3	0	0	1	0	2	0	3	0	1	5	3	2	3	2	1	1	12	7	17	3	2	2	#NULL!
1	22	1	0	2	2	2	3	3	1	0	1	1	0	1	0	2	2	1	0	5	4	2	1	5	1	4	13	8	22	3	2	2	1
1	24	1	0	2	2	1	2	2	2	3	1	1	2	1	1	0	1	1	0	4	2	2	4	5	4	3	14	8	24	3	2	2	1
1	26	1	0	0	0	1	1	0	1	1	1	0	1	2	2	1	0	0	0	4	5	2	1	3	3	1	4	7	19	1	2	1	#NULL!
1	26	1	0	1	0	1	0	0	3	1	2	1	0	0	1	2	0	0	1	3	5	1	1	1	1	1	6	7	13	2	2	1	#NULL!
0	27	1	0	3	2	2	3	1	3	1	3	3	3	2	2	3	1	0	0	1	1	1	1	1	1	1	15	17	7	4	4	2	1
1	28	1	0	1	1	1	1	1	3	1	2	2	3	2	2	2	0	0	0	3	2	1	1	4	2	1	9	13	14	2	3	1	1
1	32	1	1	2	2	2	3	2	3	3	1	3	3	3	3	2	1	0	0	3	3	1	2	2	1	1	17	16	13	4	4	2	1
1	37	1	0	2	1	1	1	0	1	0	1	1	2	1	2	2	3	0	0	2	3	1	1	2	1	2	6	12	12	2	3	1	1
1	39	1	1	3	3	3	3	3	2	2	1	1	2	1	1	1	1	1	0	5	5	4	4	5	4	4	19	9	31	4	2	2	1
1	51	1	0	1	3	0	0	0	3	0	0	0	1	1	1	1	0	0	0	2	5	1	1	3	1	2	7	4	15	2	1	1	#NULL!
1	51	1	0	1	3	0	0	0	3	0	0	0	1	1	1	1	0	0	0	2	5	1	1	3	1	2	7	4	15	2	1	1	#NULL!
1	55	1	1	2	1	0	2	1	2	0	3	2	1	2	0	0	0	0	0	2	3	1	1	1	1	1	8	8	10	2	2	1	1
1	55	1	1	1	1	1	1	1	1	1	1	2	3	3	3	1	1	1	1	3	2	2	2	2	3	1	7	16	15	2	4	1	1
1	68	1	0	1	3	1	1	1	1	1	1	1	2	2	1	0	0	0	0	3	3	1	1	3	1	3	9	7	15	2	2	1	#NULL!
1	68	1	0	1	3	1	1	1	1	1	1	1	2	2	1	0	0	0	0	3	3	1	1	3	1	3	9	7	15	2	2	1	#NULL!
1	65	1	0	1	3	1	1	1	1	0	1	1	1	0	0	1	1	0	0	4	5	1	3	3	3	1	8	5	20	2	2	1	#NULL!
1	44	1	1	1	1	3	1	0	1	0	0	0	1	0	0	0	1	0	0	3	2	1	1	1	1	1	7	2	10	2	1	1	#NULL!
1	21	1	0	1	1	2	2	2	1	2	1	1	3	3	3	3	2	0	1	2	2	1	4	4	1	1	11	17	15	3	4	2	1
1	28	1	0	3	1	2	2	1	1	1	1	2	2	2	2	0	2	0	0	4	3	1	2	3	1	3	11	11	17	3	3	2	1
0	29	1	0	3	3	3	3	3	2	3	2	2	1	2	1	0	0	0	1	2	4	1	2	1	1	1	20	9	12	4	2	2	1
1	35	1	1	1	1	2	2	1	2	0	1	1	1	2	1	1	1	0	0	2	2	1	1	1	1	1	9	8	9	2	2	1	1
1	35	1	1	0	0	1	1	0	1	0	1	1	1	3	1	0	0	0	0	1	3	1	1	1	1	1	3	7	9	1	2	1	#NULL!
1	39	1	1	1	1	1	1	1	1	1	1	1	0	1	1	0	0	0	0	5	4	4	5	5	4	5	7	4	32	2	1	1	#NULL!
1	39	1	1	1	0	1	1	0	1	0	1	0	1	1	0	0	0	0	0	4	4	2	3	3	1	1	4	3	18	1	1	1	#NULL!
1	40	1	1	3	1	1	1	1	2	1	1	1	0	1	3	1	1	0	0	3	3	1	1	4	1	3	10	8	16	3	2	2	1
1	43	1	1	3	2	3	2	2	2	1	0	1	0	1	1	0	0	0	0	1	1	1	1	2	1	1	15	3	8	4	1	2	#NULL!
1	43	1	1	1	1	1	1	1	1	1	0	0	1	1	1	0	0	1	0	3	1	3	1	3	1	1	7	4	13	2	1	1	#NULL!
0	57	1	1	0	0	0	0	0	0	0	0	0	0	0	0	0	1	0	0	2	1	1	2	3	1	1	0	1	11	1	1	1	#NULL!
1	66	1	1	1	3	1	0	0	1	1	1	1	3	3	1	1	0	0	0	5	3	1	5	3	1	4	7	10	22	2	3	1	1
1	32	1	1	1	0	1	1	1	1	0	1	0	0	1	0	0	0	0	0	2	5	1	4	2	2	2	5	2	18	2	1	1	#NULL!
0	28	1	1	1	0	1	1	0	1	0	1	1	0	1	0	1	1	0	0	1	1	1	1	1	1	1	4	5	7	1	2	1	#NULL!
0	24	1	0	1	1	2	2	1	2	1	1	1	2	1	3	2	1	1	0	2	3	1	2	2	1	1	10	12	12	3	3	2	1
1	24	1	0	1	1	3	1	0	1	1	1	2	0	0	0	3	1	0	1	4	1	1	4	1	1	1	8	8	13	2	2	1	1
1	30	1	0	1	1	3	1	0	1	2	3	2	3	1	3	1	2	0	0	4	5	1	2	5	2	2	9	15	21	2	4	1	1
0	36	1	0	1	0	1	1	0	1	0	1	1	2	2	3	2	0	0	0	1	1	1	1	4	1	1	4	11	10	1	3	1	1
1	40	1	0	0	0	1	0	0	0	0	0	0	0	0	1	0	0	0	0	4	3	1	2	2	1	1	1	1	14	1	1	1	#NULL!
1	22	1	0	1	0	1	1	0	0	1	1	1	1	1	1	1	1	0	0	3	4	1	1	1	1	1	4	7	12	1	2	1	#NULL!
1	55	1	1	1	2	1	1	1	2	1	2	2	2	1	3	3	3	3	0	4	4	1	5	2	1	1	9	19	18	2	4	1	1
1	42	1	1	1	0	1	1	1	1	0	1	1	1	1	1	1	1	0	0	4	2	1	4	2	1	1	5	7	15	2	2	1	#NULL!
0	42	1	1	3	0	3	3	3	3	3	3	3	3	3	3	3	3	3	1	1	5	1	1	3	1	1	18	25	13	4	5	2	1
0	31	1	0	2	2	2	2	2	1	3	2	3	3	3	2	3	3	2	1	5	5	3	5	5	5	5	14	22	33	3	5	2	1
0	33	1	0	1	1	1	1	1	1	0	2	2	2	2	1	2	1	1	0	2	2	1	1	2	2	2	6	13	12	2	3	1	1
0	45	1	0	1	0	1	1	1	1	0	0	0	1	0	0	0	1	0	0	1	5	1	1	1	1	1	5	2	11	2	1	1	#NULL!
1	65	1	1	2	2	1	1	1	1	1	1	1	3	1	3	0	3	0	0	5	5	2	4	4	3	3	9	12	26	2	3	1	1
1	43	1	0	3	1	3	3	3	3	1	3	3	3	3	3	3	3	2	1	1	5	1	1	1	1	1	17	24	11	4	5	2	1
1	52	1	1	1	0	1	1	3	1	1	1	1	1	1	1	1	3	0	0	2	5	1	3	2	1	1	8	9	15	2	2	1	1
1	29	1	0	2	1	2	3	1	2	1	1	2	3	3	2	1	2	1	0	3	4	1	4	4	2	2	12	15	20	3	4	2	1
1	44	1	0	3	1	3	3	0	2	1	1	1	1	1	1	2	1	1	1	2	2	1	1	2	1	1	13	10	10	3	3	2	1
0	37	1	0	3	3	1	1	1	1	0	3	1	0	1	0	0	3	0	0	1	1	1	1	2	1	1	10	8	8	3	2	2	1
1	24	1	0	3	3	3	2	2	3	1	3	3	2	2	2	2	0	0	3	4	4	1	1	4	1	1	17	17	16	4	4	2	1
1	33	1	1	0	0	0	0	0	0	0	0	0	0	0	0	0	0	0	0	1	1	1	1	1	1	1	0	0	7	1	1	1	#NULL!
1	29	1	0	0	0	0	1	0	0	0	0	1	0	1	0	0	0	0	0	3	2	1	2	1	1	1	1	2	11	1	1	1	#NULL!
1	34	1	1	0	0	0	1	0	0	0	0	0	1	1	0	0	0	0	0	2	1	1	2	1	1	1	1	2	9	1	1	1	#NULL!
1	25	1	0	1	1	1	2	1	0	0	0	1	3	1	0	1	0	1	0	2	2	1	1	1	1	1	6	7	9	2	2	1	#NULL!
1	25	1	0	1	1	1	2	1	0	0	0	1	3	1	0	1	0	1	0	2	2	1	1	1	1	1	6	7	9	2	2	1	#NULL!
1	26	1	0	1	1	1	1	0	1	1	1	1	2	0	0	0	0	0	0	2	1	1	2	1	1	1	6	4	9	2	1	1	#NULL!
0	26	1	0	1	2	1	1	1	1	0	1	1	2	1	1	1	0	0	1	1	1	1	1	1	1	1	7	8	7	2	2	1	1
1	33	1	1	2	0	3	2	2	1	0	0	1	0	1	1	1	0	0	0	2	2	1	1	3	1	1	10	4	11	3	1	2	#NULL!
1	41	1	1	2	1	1	1	1	2	1	1	1	1	1	1	1	0	1	0	4	5	4	5	4	4	4	9	7	30	2	2	1	#NULL!
1	31	1	1	1	0	1	0	0	1	0	1	0	1	1	2	1	1	0	0	2	2	1	1	2	1	1	3	7	10	1	2	1	#NULL!
1	43	1	1	1	1	1	1	0	1	1	0	0	2	1	1	0	0	0	0	4	1	1	3	2	1	2	6	4	14	2	1	1	#NULL!
1	61	1	1	3	0	0	1	0	1	0	3	1	1	2	2	3	2	0	1	1	1	1	1	4	1	1	5	15	10	2	4	1	1
1	36	1	1	2	1	2	3	1	2	1	2	1	0	1	3	3	0	0	0	4	4	2	5	4	1	2	12	10	22	3	3	2	1
1	40	1	1	1	1	1	1	1	2	3	0	1	1	0	1	1	1	1	0	5	4	3	3	3	2	3	10	6	23	3	2	2	#NULL!
1	42	1	0	1	0	2	2	1	2	1	2	3	2	3	3	3	3	0	1	3	1	1	1	3	1	1	9	20	11	2	5	1	1
1	29	1	0	3	1	3	3	3	2	0	3	2	3	2	3	2	2	1	1	4	4	1	2	2	1	1	15	19	15	4	4	2	1
1	50	1	1	1	1	1	1	1	1	2	1	2	1	0	2	0	0	3	0	3	5	4	5	5	4	5	8	9	31	2	2	1	1
0	24	1	0	1	1	1	1	1	0	1	1	1	1	1	1	0	0	0	0	5	1	1	1	4	1	1	6	5	14	2	2	1	#NULL!
1	21	1	0	3	0	0	1	0	3	0	3	1	1	2	3	0	3	0	0	1	2	1	1	1	1	1	7	13	8	2	3	1	1
1	32	1	0	1	3	1	1	2	1	1	0	1	1	2	2	1	1	0	0	4	5	1	3	3	1	1	10	8	18	3	2	2	1
1	43	1	1	2	0	1	1	0	1	1	1	1	0	1	2	1	0	0	0	3	3	1	1	1	1	1	6	6	11	2	2	1	#NULL!
1	29	1	0	1	1	1	1	1	1	1	1	1	0	0	1	2	1	0	0	3	4	1	1	4	1	1	7	6	15	2	2	1	#NULL!
1	21	1	0	3	1	3	3	1	3	2	2	2	3	2	3	1	1	0	0	5	5	1	2	5	3	3	16	14	24	4	3	2	1
1	24	1	0	2	3	2	2	1	1	0	2	1	1	1	2	1	0	0	0	1	2	1	1	1	2	1	11	8	9	3	2	2	1
1	22	1	0	1	1	1	1	2	3	2	1	1	0	2	3	1	3	1	0	2	2	2	2	2	2	2	11	12	14	3	3	2	1
1	69	1	0	0	0	1	0	0	0	0	0	0	0	1	0	0	1	0	0	3	2	1	3	2	1	1	1	2	13	1	1	1	#NULL!
1	48	1	0	3	2	3	3	3	2	2	3	1	3	3	1	2	2	2	0	5	4	5	3	5	4	5	18	17	31	4	4	2	1
0	34	1	0	0	0	0	0	1	0	0	1	1	1	1	1	1	1	0	0	2	2	1	1	1	1	1	1	7	9	1	2	1	#NULL!
1	20	1	0	1	0	1	1	0	1	0	2	3	1	2	3	3	1	1	1	1	3	1	1	4	1	1	4	17	12	1	4	1	1
1	22	1	0	1	3	1	2	1	3	0	3	2	3	1	0	0	1	0	0	1	2	1	1	1	1	1	11	10	8	3	3	2	1
1	63	1	1	1	3	1	1	1	1	0	0	0	1	0	1	0	1	0	0	2	2	1	1	2	1	1	8	3	10	2	1	1	#NULL!
1	33	1	1	2	1	1	1	0	1	3	3	0	1	1	1	0	1	0	0	5	5	1	5	5	1	5	9	7	27	2	2	1	#NULL!
1	25	1	0	1	0	1	1	1	1	0	1	1	2	1	2	1	0	0	0	1	1	1	1	1	1	1	5	8	7	2	2	1	1
1	20	1	0	3	3	3	2	3	3	3	3	3	3	3	3	3	2	3	0	5	4	4	1	1	2	1	20	23	18	4	5	2	1
1	36	1	1	1	1	1	1	0	1	0	1	1	1	1	0	0	0	0	0	2	2	1	1	3	2	2	5	4	13	2	1	1	#NULL!
1	49	1	0	3	3	3	3	2	3	3	1	1	3	3	0	1	1	2	0	2	5	1	1	1	1	2	20	12	13	4	3	2	1
1	48	1	1	3	2	2	2	2	1	0	2	1	3	1	0	0	1	0	0	1	3	1	1	2	1	1	12	8	10	3	2	2	1
1	22	1	0	1	1	1	1	0	1	1	1	1	1	1	0	0	0	0	0	3	2	1	1	1	3	1	6	4	12	2	1	1	#NULL!
1	22	1	1	3	0	1	3	3	2	3	0	3	2	3	0	3	0	0	0	5	1	1	1	5	1	5	15	11	19	4	3	2	1
0	23	1	0	1	0	1	0	0	0	0	1	1	0	1	0	0	0	0	0	3	1	1	1	1	1	1	2	3	9	1	1	1	#NULL!
1	21	1	1	3	3	3	3	2	3	3	1	3	3	3	2	3	3	2	1	5	5	2	2	3	1	1	20	21	19	4	5	2	1
1	21	1	0	1	1	2	1	1	3	0	1	2	0	1	0	2	1	2	0	1	1	1	1	1	1	1	9	9	7	2	2	1	1
1	24	1	0	1	1	2	0	0	1	0	1	1	0	0	0	1	0	0	0	3	4	3	4	4	1	3	5	3	22	2	1	1	#NULL!
1	50	1	1	1	1	1	1	1	1	1	0	0	0	1	1	1	1	0	0	3	3	2	2	3	2	2	7	4	17	2	1	1	#NULL!
1	21	1	0	1	2	1	1	0	1	1	3	2	0	1	0	0	3	0	0	2	2	1	1	4	1	4	7	9	15	2	2	1	1
0	25	1	0	1	0	1	1	0	0	0	1	1	1	0	0	0	1	0	0	2	2	1	1	4	1	1	3	4	12	1	1	1	#NULL!
0	21	1	1	1	3	3	3	1	1	0	1	1	2	1	0	0	1	0	0	3	3	1	1	1	1	1	12	6	11	3	2	2	#NULL!
1	23	1	0	1	2	2	2	2	3	3	1	2	3	1	3	1	0	0	0	4	5	2	1	2	1	1	15	11	16	4	3	2	1
1	39	1	1	1	1	2	2	1	1	3	3	2	3	3	2	1	0	0	0	4	1	1	1	1	1	1	11	14	10	3	3	2	1
1	20	1	0	0	0	3	2	1	0	3	0	1	3	3	3	0	0	0	0	4	4	3	5	1	1	1	9	10	19	2	3	1	1
1	26	1	0	2	1	1	1	0	3	0	2	2	1	1	1	0	0	1	0	2	5	1	3	1	1	1	8	8	14	2	2	1	1
1	39	1	0	0	0	0	0	0	0	0	0	0	1	0	0	0	1	0	0	4	1	2	2	2	1	1	0	2	13	1	1	1	#NULL!
1	42	1	0	0	0	0	1	1	0	0	0	0	0	0	0	0	0	0	0	2	1	1	1	1	1	1	2	0	8	1	1	1	#NULL!
1	72	1	1	1	3	2	2	2	2	0	2	0	0	2	2	1	0	0	0	2	2	1	1	1	1	1	12	7	9	3	2	2	#NULL!
1	29	1	0	1	1	1	1	2	1	1	1	1	2	1	0	1	1	0	0	1	1	1	1	2	1	1	8	7	8	2	2	1	#NULL!
1	30	1	1	1	3	1	1	0	1	0	1	1	2	1	1	2	2	0	0	4	3	1	2	2	1	1	7	10	14	2	3	1	1
1	34	1	0	3	1	3	2	0	2	3	2	2	2	3	3	1	2	3	0	5	5	5	5	5	1	5	14	18	31	3	4	2	1
0	35	1	0	2	1	1	1	1	2	1	2	2	1	2	2	2	1	2	1	3	3	3	4	3	3	3	9	15	22	2	4	1	1
1	38	1	1	1	1	1	1	2	1	1	1	1	2	1	0	1	0	2	0	2	2	1	1	4	1	3	8	8	14	2	2	1	1
1	39	1	0	2	3	1	1	2	2	0	0	1	2	2	2	1	1	1	0	1	3	1	2	1	2	2	11	10	12	3	3	2	1
0	43	1	1	1	0	1	0	0	1	0	1	0	0	1	0	0	0	0	0	3	3	1	1	1	1	1	3	2	11	1	1	1	#NULL!
1	37	1	1	1	1	1	1	0	1	0	1	1	1	1	0	1	0	0	0	1	1	1	1	2	1	1	5	5	8	2	2	1	#NULL!
1	29	1	1	1	0	1	3	1	0	1	1	0	1	1	1	2	0	0	0	2	4	1	1	2	1	1	7	6	12	2	2	1	#NULL!
1	22	1	0	1	1	1	2	2	1	2	0	2	3	1	2	0	2	0	0	3	5	1	2	5	2	1	10	10	19	3	3	2	1
1	27	1	0	0	1	0	1	1	1	0	0	0	0	1	1	1	1	0	0	2	1	1	1	3	1	1	4	4	10	1	1	1	#NULL!
1	30	1	1	2	2	2	2	1	1	1	1	2	0	3	0	3	2	1	1	2	4	1	1	2	1	1	11	13	12	3	3	2	1
1	54	1	0	2	1	2	3	2	3	2	2	2	1	2	2	1	0	0	0	2	5	1	1	4	1	1	15	10	15	4	3	2	1
0	32	1	1	2	1	1	1	1	1	1	0	1	0	1	1	1	0	1	0	4	4	2	1	4	1	2	8	5	18	2	2	1	#NULL!
0	43	1	1	1	1	1	1	0	0	2	1	1	2	1	0	0	1	0	0	3	3	1	2	2	2	2	6	6	15	2	2	1	#NULL!
1	32	1	0	3	3	1	3	3	2	3	3	3	3	3	3	1	1	2	1	5	5	3	2	5	5	5	18	20	30	4	5	2	1
1	24	1	0	1	0	1	2	1	1	0	2	1	1	1	1	1	2	0	0	1	3	1	1	1	1	1	6	9	9	2	2	1	1
1	28	1	0	1	1	3	3	0	1	1	3	3	3	1	2	3	0	0	1	2	4	1	1	4	1	1	10	16	14	3	4	2	1
1	29	1	0	2	3	0	1	2	2	1	2	1	2	2	1	1	1	1	1	2	3	1	2	1	1	1	11	12	11	3	3	2	1
1	28	1	0	3	1	3	3	1	2	1	3	3	3	3	3	3	2	1	1	1	3	1	1	1	1	1	14	22	9	3	5	2	1
1	64	1	0	1	1	2	0	0	1	1	1	1	0	1	0	0	0	0	0	4	5	2	2	4	1	2	6	3	20	2	1	1	#NULL!
1	33	1	0	1	0	1	1	1	1	0	0	1	1	1	0	1	0	0	0	3	2	1	1	1	1	1	5	4	10	2	1	1	#NULL!
1	49	1	1	1	0	1	1	0	0	0	1	1	1	1	1	0	1	0	0	1	1	1	1	2	1	1	3	6	8	1	2	1	#NULL!
0	20	1	999	3	0	3	3	2	3	3	3	3	3	3	3	3	0	2	0	1	4	2	1	5	1	3	17	20	17	4	5	2	1
1	38	1	1	2	0	1	1	1	1	0	0	0	1	1	0	0	1	1	0	1	5	1	1	1	1	1	6	4	11	2	1	1	#NULL!
0	22	1	0	1	1	3	2	1	1	0	1	2	3	1	0	3	1	0	1	3	1	1	1	1	1	1	9	12	9	2	3	1	1
1	22	1	0	3	1	2	1	0	2	0	1	1	1	1	2	1	1	0	0	5	4	2	1	4	1	1	9	8	18	2	2	1	1
1	28	1	0	3	2	2	2	3	3	1	2	2	3	3	3	2	3	3	1	1	5	1	1	3	1	1	16	22	13	4	5	2	1
1	59	1	0	1	1	2	2	2	1	1	1	0	2	0	0	0	1	1	0	5	3	1	3	1	1	1	10	5	15	3	2	2	#NULL!
1	65	1	1	0	0	0	0	0	0	0	3	3	3	3	0	0	0	0	0	4	4	2	2	1	1	1	0	12	15	1	3	1	1
1	40	1	1	1	0	1	0	0	1	1	0	0	1	1	1	0	0	0	0	4	5	3	3	3	1	3	4	3	22	1	1	1	#NULL!
1	45	1	0	1	0	0	0	0	1	0	0	1	0	1	1	1	0	0	0	1	1	1	1	1	1	1	2	4	7	1	1	1	#NULL!
1	41	1	1	1	0	1	1	0	0	1	1	0	0	1	0	0	1	0	0	3	3	1	1	1	1	1	4	3	11	1	1	1	#NULL!
1	44	1	1	1	2	1	0	0	1	0	0	1	1	1	1	0	2	0	0	2	1	1	2	4	1	1	5	6	12	2	2	1	#NULL!
0	35	1	1	0	0	1	1	0	1	0	0	0	0	0	0	1	0	0	0	2	2	1	2	1	1	1	3	1	10	1	1	1	#NULL!
1	21	1	0	1	1	1	2	1	2	3	1	2	0	3	1	3	0	0	0	1	1	1	1	1	1	1	11	10	7	3	3	2	1
1	22	1	0	3	2	2	1	1	1	2	3	1	1	2	2	1	0	0	0	1	4	1	1	3	2	2	12	10	14	3	3	2	1
1	34	1	0	1	2	3	3	1	2	0	1	2	3	3	1	0	1	1	0	1	3	1	2	1	1	1	12	12	10	3	3	2	1
1	46	1	0	1	1	2	3	2	2	1	1	1	3	2	2	0	2	0	0	4	2	1	4	3	1	4	12	11	19	3	3	2	1
0	46	1	1	1	0	1	1	0	1	0	1	0	2	1	0	0	0	1	0	1	5	1	1	2	1	1	4	5	12	1	2	1	#NULL!
1	37	1	0	0	3	3	3	0	0	0	1	3	1	3	2	2	0	0	0	3	2	1	1	2	1	1	9	12	11	2	3	1	1
1	33	1	1	2	0	1	1	0	0	1	1	1	0	0	1	0	0	0	0	3	5	1	1	4	1	1	5	3	16	2	1	1	#NULL!
1	43	1	0	1	0	1	1	1	1	1	0	0	1	1	1	1	0	0	0	4	3	1	2	2	1	1	6	4	14	2	1	1	#NULL!
1	46	1	1	0	0	1	0	0	1	0	0	0	0	1	1	0	0	0	0	1	1	1	1	1	1	1	2	2	7	1	1	1	#NULL!
1	50	1	0	0	0	1	1	1	0	0	1	0	0	0	1	0	0	0	0	3	1	2	2	1	2	2	3	2	13	1	1	1	#NULL!
1	46	1	1	1	3	0	1	0	0	0	1	0	0	1	0	0	0	0	0	3	3	1	3	1	1	1	5	2	13	2	1	1	#NULL!
0	43	1	0	0	0	0	0	0	1	0	0	0	0	0	0	0	0	0	0	1	1	1	1	1	1	1	1	0	7	1	1	1	#NULL!
1	49	1	1	0	0	1	0	0	0	1	0	0	0	0	1	0	0	0	0	4	3	1	1	2	1	1	2	1	13	1	1	1	#NULL!
0	30	1	0	1	1	1	1	1	2	1	2	1	1	1	1	1	2	1	0	1	5	1	1	1	1	1	8	10	11	2	3	1	1
1	21	1	0	0	0	1	0	0	1	0	1	1	1	1	1	2	0	0	0	2	1	1	1	4	1	1	2	7	11	1	2	1	#NULL!
1	40	1	1	1	3	2	1	0	1	1	0	0	1	0	1	0	0	0	0	4	4	3	4	4	1	2	9	2	22	2	1	1	#NULL!
1	29	1	1	2	1	1	1	1	1	1	2	1	2	0	0	1	0	1	0	4	4	1	1	4	1	1	8	7	16	2	2	1	#NULL!
1	30	1	1	0	0	0	0	0	0	0	1	0	0	1	0	0	0	0	0	1	1	1	1	1	1	1	0	2	7	1	1	1	#NULL!
1	29	1	1	1	0	1	0	1	1	0	1	0	0	1	0	0	1	0	0	3	3	2	2	2	1	1	4	3	14	1	1	1	#NULL!
1	32	1	0	2	1	3	2	0	3	2	0	1	0	0	1	2	0	0	0	1	1	1	1	1	1	1	13	4	7	3	1	2	#NULL!
1	55	1	1	0	0	0	0	0	1	0	0	0	0	1	1	0	0	0	0	1	1	1	1	1	1	1	1	2	7	1	1	1	#NULL!
1	55	1	0	2	1	1	1	0	1	3	3	1	1	1	1	1	1	0	0	1	5	1	1	1	1	1	9	9	11	2	2	1	1
1	48	1	1	1	1	1	3	2	1	1	1	0	0	0	0	1	1	0	0	2	2	1	1	1	1	1	10	3	9	3	1	2	#NULL!
1	39	1	1	3	3	3	3	3	3	3	1	3	2	2	3	3	3	3	3	1	1	1	1	3	1	1	21	23	9	4	5	2	1
1	28	1	1	1	1	2	2	1	1	0	1	1	0	1	1	0	1	1	0	2	5	1	1	1	1	1	8	6	12	2	2	1	#NULL!
1	28	1	0	0	1	1	0	0	0	0	1	0	1	0	1	1	0	0	0	3	2	1	1	1	1	2	2	4	11	1	1	1	#NULL!
1	23	1	0	1	1	1	3	2	1	0	3	3	3	3	3	3	3	1	2	1	2	1	1	1	1	1	9	24	8	2	5	1	1
0	22	1	0	1	1	1	1	0	2	0	1	3	2	2	2	3	0	1	3	1	1	1	1	1	1	1	6	17	7	2	4	1	1
1	22	1	0	1	0	1	1	1	1	0	0	1	1	1	1	0	0	0	0	2	2	1	1	1	1	2	5	4	10	2	1	1	#NULL!
1	28	1	0	1	1	1	1	1	2	1	2	1	3	1	1	2	1	1	0	3	4	1	4	4	1	1	8	12	18	2	3	1	1
1	25	1	0	3	3	3	3	3	3	1	3	3	3	3	2	3	3	0	0	3	3	3	1	3	1	1	19	20	15	4	5	2	1
1	60	1	1	2	1	3	1	0	3	1	1	1	1	3	2	1	0	1	0	3	2	1	3	2	1	2	11	10	14	3	3	2	1
0	52	1	1	0	0	1	1	0	0	1	0	0	1	0	0	0	1	0	0	3	2	3	4	4	3	3	3	2	22	1	1	1	#NULL!
1	21	1	0	0	0	0	0	0	3	1	1	0	0	2	1	0	1	0	0	4	2	1	2	1	1	1	4	5	12	1	2	1	#NULL!
1	21	1	0	1	1	2	1	1	1	0	1	1	3	1	0	1	1	1	0	1	1	1	1	1	1	1	7	9	7	2	2	1	1
1	21	1	0	3	0	1	1	3	3	0	3	2	0	1	1	1	0	1	0	3	1	1	1	2	1	4	11	9	13	3	2	2	1
1	21	1	0	3	0	1	1	3	3	0	3	2	0	1	1	1	0	1	0	3	1	1	1	2	1	4	11	9	13	3	2	2	1
1	21	1	0	2	1	3	1	0	2	0	2	2	3	3	3	1	0	0	0	1	1	1	1	1	1	1	9	14	7	2	3	1	1
1	21	1	0	3	2	1	2	1	1	0	1	3	2	1	2	3	0	0	1	1	3	1	1	2	1	1	10	13	10	3	3	2	1
1	25	1	1	2	0	3	1	0	2	3	0	1	2	1	3	1	0	0	0	5	3	1	1	3	1	1	11	8	15	3	2	2	1
1	22	1	0	1	1	1	1	1	1	1	1	1	1	1	1	1	1	1	1	3	5	1	1	3	1	2	7	9	16	2	2	1	1
0	24	1	0	1	1	3	3	1	1	1	1	0	1	1	0	1	1	0	0	3	5	1	3	5	2	2	11	5	21	3	2	2	#NULL!
0	25	1	0	0	0	1	1	1	2	0	2	2	0	1	0	2	0	0	0	2	4	1	1	3	1	1	5	7	13	2	2	1	#NULL!
1	39	1	1	1	1	1	1	0	1	2	1	1	1	1	1	1	0	0	0	5	4	1	4	3	2	2	7	6	21	2	2	1	#NULL!
1	31	1	0	2	1	2	2	2	2	2	1	1	2	2	1	1	1	1	0	5	5	4	5	5	4	3	13	10	31	3	3	2	1
1	28	1	0	0	1	0	1	0	0	1	1	1	1	0	1	0	0	0	0	3	5	1	2	1	1	1	3	4	14	1	1	1	#NULL!
1	62	1	0	0	0	0	0	0	0	0	1	0	0	0	0	0	0	0	0	1	1	1	1	1	1	1	0	1	7	1	1	1	#NULL!
1	66	1	0	0	0	0	0	0	1	0	0	0	1	0	0	1	0	0	0	1	1	1	1	2	1	1	1	2	8	1	1	1	#NULL!
0	49	1	1	1	0	1	1	0	1	1	1	1	0	0	0	0	0	0	0	1	2	1	1	2	1	1	5	2	9	2	1	1	#NULL!
1	68	1	1	1	0	0	0	0	1	1	1	1	0	1	0	0	0	0	0	4	5	1	3	5	1	2	3	3	21	1	1	1	#NULL!
1	36	1	1	1	1	1	1	1	1	1	1	0	1	1	2	1	1	0	0	3	3	2	4	4	2	4	7	7	22	2	2	1	#NULL!
1	68	1	1	1	3	1	3	0	0	1	2	1	1	2	0	1	0	0	0	4	5	1	4	5	2	1	9	7	22	2	2	1	#NULL!
1	31	1	0	1	1	1	1	1	1	0	1	1	1	1	1	1	0	0	0	1	5	1	1	1	1	1	6	6	11	2	2	1	#NULL!
1	50	1	1	1	0	1	1	0	1	1	1	1	1	1	1	1	1	1	1	5	4	2	4	4	2	3	5	9	24	2	2	1	1
1	27	1	1	3	2	3	2	0	0	1	1	1	3	2	3	1	1	1	1	1	1	1	1	1	1	1	11	14	7	3	3	2	1
0	32	1	0	1	1	1	1	3	1	1	0	1	0	1	1	1	0	0	0	4	2	2	1	2	1	1	9	4	13	2	1	1	#NULL!
1	23	1	0	1	1	1	1	1	1	1	1	1	1	1	2	1	0	0	0	5	4	4	5	4	3	3	7	7	28	2	2	1	#NULL!
1	24	1	0	1	0	0	1	1	0	0	1	0	0	1	0	0	0	0	0	2	2	1	2	2	2	2	3	2	13	1	1	1	#NULL!
1	29	1	1	1	1	1	1	1	1	1	1	1	0	0	0	1	0	0	0	2	5	1	1	1	1	1	7	3	12	2	1	1	#NULL!
1	24	1	0	3	2	1	2	1	3	1	1	1	2	1	3	3	1	1	0	4	5	1	3	2	1	1	13	13	17	3	3	2	1
0	43	1	0	1	1	1	1	1	1	1	1	1	0	1	1	1	1	1	0	3	3	3	3	3	3	3	7	7	21	2	2	1	#NULL!
1	59	1	1	1	0	0	0	0	0	1	1	1	1	1	1	1	1	0	0	3	3	3	4	4	3	3	2	7	23	1	2	1	#NULL!
1	58	1	0	0	0	0	0	0	0	0	0	0	0	0	1	0	0	0	0	2	1	1	1	1	1	1	0	1	8	1	1	1	#NULL!
0	31	1	1	1	0	1	0	0	1	1	0	0	0	0	0	0	0	0	0	4	2	1	1	1	1	1	4	0	11	1	1	1	#NULL!
1	23	1	0	1	0	0	1	1	1	0	1	1	2	2	1	0	1	0	0	3	3	1	2	2	1	1	4	8	13	1	2	1	1
1	39	1	1	1	1	2	1	1	1	0	1	1	1	1	3	2	1	1	0	3	1	1	1	2	1	1	7	11	10	2	3	1	1
1	54	1	1	1	2	3	2	2	1	0	1	1	1	3	2	1	0	0	0	2	3	1	1	2	1	1	11	9	11	3	2	2	1
1	25	1	0	2	2	2	2	1	3	1	1	3	3	2	2	3	1	1	0	1	1	1	1	1	1	1	13	16	7	3	4	2	1
1	71	1	0	1	3	1	1	1	0	0	1	0	1	1	0	1	0	1	0	2	1	1	1	2	1	1	7	5	9	2	2	1	#NULL!
1	30	1	1	1	1	1	1	1	2	1	1	0	0	1	1	2	0	0	0	3	2	2	3	4	2	2	8	5	18	2	2	1	#NULL!
1	23	1	0	1	0	1	0	0	1	1	1	0	0	0	1	0	0	0	0	3	2	3	2	3	1	2	4	2	16	1	1	1	#NULL!
1	39	1	1	0	0	0	0	1	1	1	1	0	1	1	2	0	1	0	0	3	2	2	4	4	2	4	3	6	21	1	2	1	#NULL!
1	29	1	0	0	0	1	0	0	1	1	0	0	1	1	0	0	0	0	0	2	2	1	1	1	1	1	3	2	9	1	1	1	#NULL!
0	25	1	1	1	1	2	1	0	0	1	1	0	0	1	0	0	0	0	0	3	4	1	1	3	1	1	6	2	14	2	1	1	#NULL!
1	25	1	0	1	0	1	0	0	1	0	1	1	1	2	3	0	0	0	0	2	2	1	1	2	1	1	3	8	10	1	2	1	1
1	51	1	1	1	1	1	1	1	1	2	0	1	1	0	2	1	0	0	0	4	4	2	2	3	1	3	8	5	19	2	2	1	#NULL!
1	21	1	0	1	1	1	1	0	1	1	1	1	1	1	1	2	0	0	0	3	4	2	2	3	1	2	6	7	17	2	2	1	#NULL!
0	59	1	1	1	1	1	1	1	1	0	0	0	1	0	1	1	0	0	0	1	1	1	1	1	1	1	6	3	7	2	1	1	#NULL!
1	27	1	0	1	1	2	1	1	2	1	1	2	3	1	3	2	2	1	0	3	2	1	1	1	1	1	9	15	10	2	4	1	1
0	31	1	0	2	1	1	1	0	1	0	1	1	1	1	1	0	1	0	0	2	1	1	1	2	1	1	6	6	9	2	2	1	#NULL!
1	23	1	0	2	2	2	2	3	2	1	1	1	2	2	3	1	1	1	0	4	3	2	2	4	3	4	14	12	22	3	3	2	1
1	54	1	1	3	3	3	3	3	3	1	3	2	3	2	3	3	0	1	1	1	1	1	1	1	1	1	19	18	7	4	4	2	1
1	26	1	1	1	0	1	1	1	0	1	1	0	0	1	0	1	1	1	0	4	2	1	1	1	2	1	5	5	12	2	2	1	#NULL!
0	43	1	1	0	0	0	0	0	0	0	0	0	0	0	1	0	0	0	0	3	3	1	2	1	1	1	0	1	12	1	1	1	#NULL!
1	41	1	1	2	1	1	1	3	1	0	1	1	0	0	0	3	0	0	0	1	1	1	1	1	1	1	9	5	7	2	2	1	#NULL!
0	43	1	0	1	1	1	1	1	1	0	0	1	0	1	0	1	1	1	0	2	1	1	1	1	1	1	6	5	8	2	2	1	#NULL!
1	25	1	0	1	0	1	1	0	1	3	3	3	2	2	3	3	3	0	1	5	5	3	1	4	3	1	7	20	22	2	5	1	1
0	29	1	0	1	0	1	0	1	1	0	1	1	0	1	1	0	0	0	0	2	3	1	2	2	1	1	4	4	12	1	1	1	#NULL!
1	34	1	1	1	1	1	2	1	2	0	1	0	2	1	2	0	0	0	0	3	5	1	1	1	1	1	8	6	13	2	2	1	#NULL!
1	35	1	0	0	0	0	0	0	0	0	0	0	0	0	0	0	0	0	0	1	1	1	1	1	1	1	0	0	7	1	1	1	#NULL!
1	38	1	0	1	1	1	1	0	1	1	2	2	1	2	0	2	1	0	0	3	1	1	1	1	1	1	6	10	9	2	3	1	1
1	66	1	0	1	1	1	1	1	1	1	1	1	1	1	1	0	0	0	0	2	2	1	1	1	1	1	7	5	9	2	2	1	#NULL!
0	53	1	1	0	0	1	1	0	1	0	0	0	1	0	1	0	0	0	0	1	1	1	1	1	1	1	3	2	7	1	1	1	#NULL!
1	25	1	0	1	0	1	1	1	1	0	2	0	3	2	2	0	2	0	0	2	1	1	1	1	1	1	5	11	8	2	3	1	1
1	29	1	0	1	1	1	1	0	1	0	1	1	2	1	1	1	1	0	0	2	4	1	1	4	1	3	5	8	16	2	2	1	1
1	30	1	0	3	1	2	3	3	2	1	1	1	1	2	1	0	0	2	1	2	3	1	1	5	1	2	15	9	15	4	2	2	1
1	38	1	0	1	1	1	3	2	2	3	0	1	1	2	3	2	0	0	0	2	4	1	1	2	1	1	13	9	12	3	2	2	1
1	39	1	0	1	1	1	1	1	1	3	1	1	1	1	1	1	1	1	0	4	4	2	4	4	3	3	9	8	24	2	2	1	1
1	41	1	1	1	0	1	1	0	1	1	1	1	1	1	2	1	0	0	0	4	4	1	4	2	2	2	5	7	19	2	2	1	#NULL!
1	42	1	0	1	1	1	1	1	1	1	0	1	1	1	0	0	0	0	0	4	3	1	2	2	2	1	7	3	15	2	1	1	#NULL!
1	31	1	1	1	1	3	1	0	1	0	1	1	1	3	3	0	0	0	0	2	2	1	1	1	1	1	7	9	9	2	2	1	1
1	33	1	1	1	1	2	1	0	1	1	2	1	3	3	1	1	1	1	0	5	3	2	5	5	4	4	7	13	28	2	3	1	1
1	41	1	1	3	3	3	3	0	1	1	2	3	3	3	3	3	1	0	1	5	1	1	3	5	1	1	14	19	17	3	4	2	1
1	37	1	1	1	1	1	1	1	1	0	1	1	1	1	1	1	1	1	0	1	1	1	2	2	1	1	6	8	9	2	2	1	1
0	38	1	1	1	0	1	1	1	2	1	2	1	2	1	1	1	0	0	0	1	1	1	1	1	1	1	7	8	7	2	2	1	1
1	30	1	1	3	2	3	3	1	2	2	1	2	3	3	3	2	2	2	0	5	5	2	5	5	3	5	16	18	30	4	4	2	1
1	30	1	0	1	1	3	3	1	3	0	3	3	0	3	3	3	3	1	0	1	1	1	1	1	1	1	12	19	7	3	4	2	1
1	32	1	1	1	1	2	1	2	0	2	0	0	2	2	0	0	0	0	0	5	5	1	1	1	1	1	9	4	15	2	1	1	#NULL!
1	23	1	0	1	1	3	3	2	1	1	2	3	3	3	2	1	0	2	0	5	5	3	3	4	2	3	12	16	25	3	4	2	1
0	60	1	0	0	0	0	0	0	0	1	0	0	0	0	0	0	0	0	0	4	1	1	5	1	1	1	1	0	14	1	1	1	#NULL!
1	40	1	0	1	1	1	3	3	3	2	1	3	3	3	3	3	1	3	0	4	3	4	5	5	5	5	14	20	31	3	5	2	1
0	35	1	1	0	0	0	0	0	0	0	0	0	0	0	0	0	0	0	0	3	2	1	2	1	1	1	0	0	11	1	1	1	#NULL!
1	40	1	1	1	3	1	0	1	1	0	0	0	0	0	0	0	0	0	0	1	1	1	1	1	1	1	7	0	7	2	1	1	#NULL!
1	35	1	1	2	2	1	1	0	1	1	1	0	1	1	1	0	0	0	0	3	3	1	1	2	1	2	8	4	13	2	1	1	#NULL!
1	22	1	0	1	0	1	1	0	1	0	1	0	1	2	1	0	1	0	0	2	1	1	2	1	1	1	4	6	9	1	2	1	#NULL!
1	22	1	0	1	3	1	1	0	1	1	0	0	1	0	0	1	1	0	0	3	3	5	5	3	1	3	8	3	23	2	1	1	#NULL!
1	19	1	0	3	2	3	3	3	3	1	2	2	3	3	3	3	2	3	1	1	1	1	1	1	1	1	18	22	7	4	5	2	1
1	22	1	0	1	1	3	3	1	2	3	2	2	3	3	3	1	1	1	0	3	3	2	3	4	1	2	14	16	18	3	4	2	1
1	24	1	0	2	1	2	1	2	1	0	2	2	1	2	2	1	1	1	1	1	1	1	1	2	1	1	9	13	8	2	3	1	1
1	35	1	1	1	1	1	1	1	1	1	1	1	1	1	2	1	1	1	0	1	1	1	1	3	1	1	7	9	9	2	2	1	1
1	26	1	1	3	3	3	3	3	3	2	3	3	2	3	3	3	2	2	3	3	4	2	1	3	1	1	20	24	15	4	5	2	1
1	63	1	1	0	0	0	0	0	0	1	0	0	0	0	0	0	0	0	0	3	4	1	1	2	1	1	1	0	13	1	1	1	#NULL!
1	38	1	0	1	1	1	1	1	1	0	1	1	0	1	0	1	1	0	0	4	4	1	1	2	1	1	6	5	14	2	2	1	#NULL!
1	23	1	0	1	0	0	0	0	1	1	0	1	1	1	1	0	0	0	0	4	5	3	1	4	1	2	3	4	20	1	1	1	#NULL!
1	23	1	0	0	0	0	1	1	2	0	2	2	3	3	2	2	1	1	0	2	2	1	1	1	1	1	4	16	9	1	4	1	1
1	21	1	0	1	0	1	1	0	1	1	1	1	3	2	3	0	1	0	0	3	1	1	2	1	1	1	5	11	10	2	3	1	1
0	25	1	0	0	0	0	0	1	1	0	1	0	1	1	3	0	0	0	0	1	1	1	1	1	1	1	2	6	7	1	2	1	#NULL!
0	28	1	0	0	3	1	0	0	0	0	0	0	0	0	0	0	1	0	0	3	1	1	3	3	1	1	4	1	13	1	1	1	#NULL!
1	43	1	1	1	0	0	1	0	1	0	0	0	0	0	1	0	0	0	0	2	1	1	1	1	1	1	3	1	8	1	1	1	#NULL!
0	71	1	0	1	2	1	1	1	1	0	0	0	1	0	0	0	1	0	0	3	1	1	1	3	1	5	7	2	15	2	1	1	#NULL!
1	24	1	0	3	1	3	2	2	2	0	1	2	2	3	0	3	2	0	0	2	4	1	1	2	1	1	13	13	12	3	3	2	1
1	25	1	0	3	1	1	1	0	1	0	3	3	3	2	0	3	0	0	0	3	3	1	1	1	1	1	7	14	11	2	3	1	1
1	25	1	0	3	1	2	2	0	3	0	2	2	1	1	0	0	0	0	0	3	4	1	2	3	1	1	11	6	15	3	2	2	#NULL!
1	27	1	0	2	2	2	2	2	2	2	3	2	2	2	2	1	0	2	0	4	2	2	1	4	2	4	14	14	19	3	3	2	1
1	33	1	1	3	2	2	2	1	2	3	3	2	1	2	2	1	2	0	1	5	5	1	5	3	1	1	15	14	21	4	3	2	1
0	41	1	1	1	0	1	1	0	0	0	0	0	0	1	0	0	0	0	0	1	2	1	1	2	1	1	3	1	9	1	1	1	#NULL!
1	22	1	0	2	1	2	3	3	1	1	2	1	1	1	3	0	1	2	0	2	1	1	1	1	1	1	13	11	8	3	3	2	1
1	52	1	1	2	1	2	3	1	1	0	1	0	3	2	0	0	0	0	0	3	4	1	1	4	1	1	10	6	15	3	2	2	#NULL!
1	32	1	1	1	0	1	1	0	1	1	1	1	1	1	0	0	0	0	0	2	4	1	3	3	2	2	5	4	17	2	1	1	#NULL!
1	40	1	1	3	3	3	3	1	3	1	2	3	3	1	0	3	1	0	1	4	2	1	3	2	3	3	17	14	18	4	3	2	1
1	69	1	0	1	1	1	1	1	0	2	2	1	2	1	3	1	0	0	0	2	4	1	4	2	1	2	7	10	16	2	3	1	1
1	69	1	0	1	1	1	1	1	1	1	1	1	0	0	2	1	1	1	0	3	3	1	2	3	1	1	7	7	14	2	2	1	#NULL!
1	43	1	1	0	0	0	1	0	1	0	0	0	0	0	0	0	0	0	0	1	1	2	1	1	1	1	2	0	8	1	1	1	#NULL!
0	44	1	1	1	1	2	1	0	1	0	0	0	0	0	0	0	0	0	0	1	2	1	1	1	1	1	6	0	8	2	1	1	#NULL!
1	49	1	0	1	1	1	1	0	1	0	0	1	1	1	1	0	0	0	0	2	2	2	2	2	2	2	5	4	14	2	1	1	#NULL!
1	53	1	1	0	0	1	1	0	0	1	1	1	1	1	1	0	0	0	0	3	4	1	1	3	1	1	3	5	14	1	2	1	#NULL!
0	40	1	1	1	0	0	2	0	0	0	3	0	0	0	1	0	1	0	0	1	1	1	1	1	1	1	3	5	7	1	2	1	#NULL!
0	27	1	0	1	3	0	1	0	1	0	0	0	0	0	2	0	0	1	0	1	2	1	1	1	1	1	6	3	8	2	1	1	#NULL!
0	35	1	1	0	1	1	0	1	0	0	1	0	1	1	0	1	1	0	0	1	1	1	1	1	1	1	3	5	7	1	2	1	#NULL!
1	42	1	1	1	1	2	1	1	3	1	1	1	1	1	1	2	1	0	1	1	2	1	1	1	1	1	10	9	8	3	2	2	1
0	44	1	1	1	1	1	1	0	1	1	1	1	1	1	1	0	0	0	0	3	3	2	2	3	2	2	6	5	17	2	2	1	#NULL!
1	21	1	0	1	1	1	0	0	3	1	3	2	1	2	0	1	1	0	0	1	5	1	1	4	1	1	7	10	14	2	3	1	1
1	21	1	0	1	3	2	2	1	1	2	1	2	3	3	3	1	1	0	0	4	5	1	3	3	4	2	12	14	22	3	3	2	1
1	69	1	1	1	0	1	0	0	0	0	1	1	0	1	0	0	0	0	0	2	2	1	1	1	1	1	2	3	9	1	1	1	#NULL!
0	31	1	0	1	0	1	1	1	1	0	1	1	1	1	1	1	1	0	0	3	4	1	1	3	1	1	5	7	14	2	2	1	#NULL!
1	36	1	0	1	3	1	1	0	1	0	0	0	1	0	0	0	0	0	0	1	1	1	1	1	1	1	7	1	7	2	1	1	#NULL!
1	49	1	0	1	1	2	1	1	1	1	0	0	1	0	0	0	0	0	0	3	3	1	2	3	1	1	8	1	14	2	1	1	#NULL!
1	26	1	0	1	2	1	0	0	1	1	1	1	2	2	1	1	1	1	0	4	5	1	2	5	1	1	6	10	19	2	3	1	1
1	28	1	1	1	0	0	1	0	1	0	2	1	0	1	1	0	0	0	0	3	2	1	3	1	1	2	3	5	13	1	2	1	#NULL!
1	31	1	0	1	0	3	3	1	2	3	1	2	3	1	1	3	0	0	0	1	1	1	1	1	1	1	13	11	7	3	3	2	1
1	31	1	0	2	2	1	2	2	2	1	1	1	2	2	3	2	2	0	0	3	3	1	1	1	1	1	12	13	11	3	3	2	1
1	35	1	1	1	1	0	0	0	1	0	0	1	1	0	0	1	1	0	0	2	4	1	1	1	1	1	3	4	11	1	1	1	#NULL!
1	41	1	1	3	1	2	3	1	3	3	0	0	2	2	3	0	0	0	0	5	3	3	4	4	3	4	16	7	26	4	2	2	#NULL!
1	31	1	0	3	2	2	1	2	3	1	2	2	3	3	1	3	1	1	0	2	4	1	2	1	1	1	14	16	12	3	4	2	1
1	42	1	1	1	1	1	1	1	2	0	1	1	1	1	1	1	0	0	0	2	2	2	1	1	1	1	7	6	10	2	2	1	#NULL!
1	43	1	1	3	3	3	3	3	3	1	3	2	3	2	3	3	3	1	0	3	3	1	1	4	1	1	19	20	14	4	5	2	1
1	28	1	0	1	0	2	1	0	1	1	0	0	1	1	0	0	1	0	0	3	4	2	2	5	2	2	6	3	20	2	1	1	#NULL!
1	45	1	1	0	0	1	0	0	1	0	0	0	0	0	1	0	0	0	0	3	1	1	2	2	1	2	2	1	12	1	1	1	#NULL!
0	36	1	1	2	1	3	3	2	3	0	1	2	3	2	2	1	0	1	0	1	3	1	2	1	1	1	14	12	10	3	3	2	1
0	30	1	0	3	2	3	2	1	1	0	1	2	1	0	1	3	2	2	1	1	1	1	1	1	1	1	12	13	7	3	3	2	1
1	45	1	1	1	1	1	2	1	2	0	0	0	0	1	1	0	0	1	0	1	3	1	1	1	1	1	8	3	9	2	1	1	#NULL!
1	33	1	1	1	1	1	3	2	2	2	1	1	1	2	2	2	1	1	0	3	1	1	4	3	3	3	12	11	18	3	3	2	1
1	40	1	1	1	1	1	0	0	1	1	2	1	2	2	2	1	0	0	0	5	5	1	1	2	1	1	5	10	16	2	3	1	1
1	45	1	0	3	2	2	3	2	3	3	0	1	3	0	2	0	0	1	0	5	5	3	5	4	3	5	18	7	30	4	2	2	#NULL!
1	37	1	1	1	0	0	0	0	0	0	0	0	0	0	0	0	0	0	0	3	5	1	1	4	1	1	1	0	16	1	1	1	#NULL!
1	40	1	1	2	0	2	2	2	1	1	1	1	1	1	1	0	0	0	0	2	1	1	1	1	1	1	10	5	8	3	2	2	#NULL!
1	41	1	0	1	3	3	1	1	1	0	1	0	1	0	0	0	1	0	0	1	4	1	1	3	1	1	10	3	12	3	1	2	#NULL!
1	48	1	0	2	2	3	3	3	2	1	3	2	2	2	1	1	2	1	0	4	4	4	2	4	4	4	16	14	26	4	3	2	1
1	23	1	0	1	0	1	0	0	1	1	1	0	1	1	0	0	0	0	0	2	3	1	1	3	1	1	4	3	12	1	1	1	#NULL!
1	45	1	0	3	2	3	2	1	2	0	1	2	3	3	3	1	1	2	0	2	5	1	2	5	1	1	13	16	17	3	4	2	1
1	22	1	1	1	1	3	3	3	3	0	2	1	3	3	3	3	3	1	1	1	1	1	1	1	1	1	14	20	7	3	5	2	1
1	32	1	1	0	0	1	1	0	0	1	1	1	0	1	0	0	0	0	0	3	3	1	1	1	1	1	3	3	11	1	1	1	#NULL!
1	29	1	0	0	0	1	1	0	0	0	1	0	2	2	0	0	0	0	0	1	2	1	1	1	1	1	2	5	8	1	2	1	#NULL!
1	63	1	1	1	1	1	1	1	1	1	1	1	1	1	1	1	1	1	0	3	3	2	2	3	3	3	7	8	19	2	2	1	1
1	63	1	1	1	1	2	2	1	1	1	1	1	1	1	0	1	0	1	0	2	4	1	1	2	1	1	9	6	12	2	2	1	#NULL!
1	21	1	0	3	1	3	1	0	3	0	0	0	2	2	3	0	0	0	0	1	1	1	1	1	1	1	11	7	7	3	2	2	#NULL!
1	31	1	1	1	0	0	1	0	0	0	0	0	0	1	1	0	0	0	0	3	1	1	1	2	1	1	2	2	10	1	1	1	#NULL!
1	21	1	0	2	2	1	1	2	2	0	1	2	3	1	1	1	2	1	0	3	3	1	1	1	1	1	10	12	11	3	3	2	1
0	21	1	0	0	3	1	1	0	1	0	2	0	2	1	0	0	1	0	0	2	3	1	1	1	1	2	6	6	11	2	2	1	#NULL!
1	50	1	1	1	2	1	1	1	1	1	2	1	1	1	1	0	0	0	0	3	3	1	3	1	1	1	8	6	13	2	2	1	#NULL!
1	19	1	0	3	1	3	2	1	2	1	1	2	2	1	3	2	1	1	0	4	4	1	1	3	1	1	13	13	15	3	3	2	1
1	24	1	0	1	3	3	2	1	1	1	1	1	1	1	1	1	2	1	0	4	5	1	1	4	2	1	12	9	18	3	2	2	1
1	35	1	0	1	1	3	2	1	2	3	1	1	1	1	2	1	1	0	1	3	5	1	2	5	3	1	13	9	20	3	2	2	1
1	26	1	1	2	1	1	1	0	1	0	1	1	0	1	3	0	0	0	0	1	1	1	2	1	1	1	6	6	8	2	2	1	#NULL!
1	21	1	0	0	1	1	1	1	1	1	1	1	1	1	1	1	1	0	0	2	2	1	1	1	1	1	6	7	9	2	2	1	#NULL!
1	21	1	0	3	3	2	3	1	3	0	3	3	3	3	3	3	3	1	1	1	2	3	1	1	1	1	15	23	10	4	5	2	1
1	22	1	1	3	2	3	3	2	1	1	2	2	2	2	1	1	1	0	0	3	2	1	2	1	1	1	15	11	11	4	3	2	1
1	64	1	1	1	1	1	0	0	0	1	0	0	1	0	0	0	0	0	0	1	2	1	1	2	1	2	4	1	10	1	1	1	#NULL!
0	52	1	1	0	1	0	0	1	0	0	0	0	0	0	1	0	0	0	0	3	4	1	1	1	1	1	2	1	12	1	1	1	#NULL!
0	43	1	0	3	0	1	3	3	3	3	1	3	3	3	2	3	3	1	1	4	4	3	1	5	2	5	16	20	24	4	5	2	1
1	30	1	1	2	3	2	3	0	3	0	1	0	2	3	1	0	2	1	0	1	2	1	1	1	1	1	13	10	8	3	3	2	1
1	38	1	1	2	1	1	2	2	2	1	1	1	1	1	1	1	1	0	0	4	3	1	3	2	1	1	11	7	15	3	2	2	#NULL!
0	43	1	0	3	3	3	3	3	2	3	3	3	3	1	3	3	1	1	0	4	4	1	1	5	1	1	20	18	17	4	4	2	1
1	20	1	1	3	1	2	2	1	3	3	1	1	2	1	1	1	0	1	1	2	3	1	1	2	1	1	15	9	11	4	2	2	1
1	35	1	0	3	2	3	3	3	2	0	2	2	3	3	2	3	3	1	0	3	2	1	2	1	1	1	16	19	11	4	4	2	1
1	44	1	1	1	1	1	0	0	1	0	1	1	0	1	2	0	0	0	0	3	1	1	2	1	1	1	4	5	10	1	2	1	#NULL!
0	53	1	0	1	3	0	1	0	1	0	1	1	1	1	1	0	0	0	0	4	2	1	1	1	1	1	6	5	11	2	2	1	#NULL!
1	29	1	0	1	3	1	3	2	1	1	2	1	1	1	1	1	1	1	0	1	1	1	1	1	1	1	12	9	7	3	2	2	1
1	34	1	1	3	0	1	2	1	1	1	1	1	0	3	1	2	0	0	0	1	1	1	1	2	1	1	9	8	8	2	2	1	1
1	31	1	0	2	0	3	1	1	1	1	1	1	3	1	1	1	1	0	0	2	2	1	1	1	1	1	9	9	9	2	2	1	1
1	22	1	0	1	1	3	1	1	3	1	3	2	1	2	1	1	1	1	0	3	1	3	2	2	1	2	11	12	14	3	3	2	1
1	41	1	1	0	0	1	0	0	0	1	1	0	0	1	1	1	0	1	0	2	5	1	4	2	1	1	2	5	16	1	2	1	#NULL!
1	32	1	0	2	1	1	3	1	3	0	2	2	3	1	2	1	3	0	1	2	5	1	1	4	1	1	11	15	15	3	4	2	1
1	24	1	0	0	0	1	1	0	1	1	0	0	0	1	1	0	0	1	0	1	5	1	1	4	1	1	4	3	14	1	1	1	#NULL!
1	29	1	1	1	0	0	0	0	0	1	0	0	1	1	1	0	1	0	0	2	2	1	1	2	1	1	2	4	10	1	1	1	#NULL!
0	25	1	0	0	3	0	0	2	0	0	0	0	2	1	0	0	2	0	0	1	1	1	1	1	1	1	5	5	7	2	2	1	#NULL!
0	25	1	0	0	3	1	0	1	1	1	1	2	2	1	3	2	2	0	0	1	1	1	1	1	1	1	7	13	7	2	3	1	1
1	25	1	1	3	3	3	3	3	3	3	2	3	3	3	3	3	3	3	0	1	5	1	1	1	1	1	21	23	11	4	5	2	1
1	19	1	0	1	1	1	1	0	1	1	1	0	0	1	0	0	0	0	0	1	1	1	1	1	1	1	6	2	7	2	1	1	#NULL!
1	25	1	1	2	1	1	1	1	2	0	0	1	0	1	1	2	0	1	0	2	4	1	1	1	1	1	8	6	11	2	2	1	#NULL!
1	35	1	1	1	1	1	1	1	1	0	1	0	1	0	0	0	0	0	0	3	3	3	3	3	4	4	6	2	23	2	1	1	#NULL!
1	22	1	0	3	1	3	3	1	3	3	2	1	3	3	3	2	2	1	1	4	4	1	2	5	1	1	17	18	18	4	4	2	1
1	44	1	1	2	2	3	3	2	3	3	1	1	1	1	1	1	1	1	0	5	5	1	4	5	4	5	18	8	29	4	2	2	1
1	32	1	1	2	2	2	2	0	1	0	1	1	1	1	1	0	0	0	0	4	1	1	1	1	1	1	9	5	10	2	2	1	#NULL!
1	35	1	1	0	0	0	0	1	1	0	1	0	1	0	1	0	0	0	0	1	5	1	1	1	1	1	2	3	11	1	1	1	#NULL!
1	35	1	1	0	1	1	2	0	1	2	2	0	1	3	0	0	0	0	0	5	4	1	2	4	2	2	7	6	20	2	2	1	#NULL!
1	28	1	0	1	1	1	1	1	1	1	1	1	3	3	3	3	3	1	1	4	2	1	1	5	3	1	7	19	17	2	4	1	1
1	40	1	1	3	3	3	3	2	2	2	3	3	2	3	3	3	1	1	1	3	3	1	1	4	1	2	18	20	15	4	5	2	1
1	28	1	1	2	2	2	1	1	1	1	3	1	3	3	3	2	2	0	0	2	4	1	2	3	2	2	10	17	16	3	4	2	1
1	20	1	0	3	3	3	3	1	3	1	3	2	3	1	2	2	2	3	0	3	3	1	1	2	1	1	17	18	12	4	4	2	1
1	23	1	0	3	2	3	3	2	2	0	0	0	1	1	1	1	1	0	0	1	1	1	1	1	1	1	15	5	7	4	2	2	#NULL!
1	64	1	1	1	0	1	1	1	0	1	0	1	2	1	0	0	1	0	0	3	3	1	2	1	1	1	5	5	12	2	2	1	#NULL!
1	70	1	0	1	1	1	0	0	0	1	0	1	1	1	0	0	0	0	0	5	5	1	1	5	1	1	4	3	19	1	1	1	#NULL!
1	21	1	0	1	1	1	1	1	1	1	0	0	1	1	0	0	0	0	0	1	1	1	1	1	1	1	7	2	7	2	1	1	#NULL!
1	21	1	0	0	0	0	0	0	0	0	0	0	0	0	1	2	0	0	0	2	2	1	1	1	1	1	0	3	9	1	1	1	#NULL!
1	21	1	0	0	0	0	0	0	0	0	0	0	0	0	0	0	0	0	0	1	1	1	1	1	1	1	0	0	7	1	1	1	#NULL!
1	21	1	0	1	0	1	2	1	0	0	1	0	1	1	3	0	0	0	0	2	5	1	1	5	1	2	5	6	17	2	2	1	#NULL!
1	21	1	0	1	1	0	1	0	1	1	1	0	1	1	2	0	0	0	0	3	1	1	1	1	1	3	5	5	11	2	2	1	#NULL!
1	21	1	0	2	1	3	3	3	2	0	3	1	2	1	3	3	3	3	1	2	1	1	1	1	1	1	14	20	8	3	5	2	1
1	21	1	0	0	0	0	0	0	0	0	0	0	0	0	0	0	1	0	0	1	1	1	1	1	1	1	0	1	7	1	1	1	#NULL!
1	21	1	0	1	3	2	1	1	2	1	0	1	1	1	1	0	0	3	0	1	1	1	1	2	1	2	11	7	9	3	2	2	#NULL!
1	21	1	0	3	1	3	3	0	1	0	1	1	1	0	1	1	0	0	0	2	1	1	1	1	1	1	11	5	8	3	2	2	#NULL!
1	21	1	0	1	0	1	0	0	1	2	2	1	1	1	2	1	0	0	0	4	5	2	4	5	1	3	5	8	24	2	2	1	1
1	22	1	0	1	0	1	0	0	1	1	0	1	1	0	0	0	0	1	2	2	2	1	1	1	1	1	4	5	9	1	2	1	#NULL!
0	22	1	0	0	3	0	0	0	0	0	0	0	0	0	1	0	0	0	0	3	1	1	1	1	1	1	3	1	9	1	1	1	#NULL!
1	22	1	0	1	0	1	0	0	1	1	1	1	0	1	0	0	0	0	0	3	3	1	2	2	1	1	4	3	13	1	1	1	#NULL!
1	22	1	0	0	1	1	1	2	1	1	2	1	1	2	2	1	0	1	0	2	2	1	1	1	1	1	7	10	9	2	3	1	1
1	23	1	0	2	1	1	1	3	1	0	1	0	1	1	3	1	3	2	0	1	1	1	1	1	1	1	9	12	7	2	3	1	1
1	23	1	0	1	1	2	2	1	2	1	1	1	0	1	1	1	0	0	0	2	4	1	1	1	1	1	10	5	11	3	2	2	#NULL!
1	24	1	0	1	0	1	1	1	1	1	0	1	1	0	0	1	0	0	0	3	3	1	1	3	1	1	6	3	13	2	1	1	#NULL!
1	24	1	0	2	0	2	1	3	1	2	1	1	1	0	0	1	0	0	0	3	2	1	1	1	1	1	11	4	10	3	1	2	#NULL!
1	24	1	1	1	1	1	1	2	3	1	0	1	2	1	1	1	0	0	0	1	1	1	1	4	1	1	10	6	10	3	2	2	#NULL!
1	24	1	0	1	1	1	1	0	2	1	0	1	3	1	2	3	1	0	0	4	1	1	5	1	2	4	7	11	18	2	3	1	1
0	24	1	0	0	0	0	0	0	0	0	1	0	1	0	0	1	0	0	0	2	1	1	1	1	1	1	0	3	8	1	1	1	#NULL!
1	25	1	0	1	0	1	1	0	1	1	0	0	1	1	1	1	0	0	1	3	3	1	2	3	2	2	5	5	16	2	2	1	#NULL!
1	25	1	0	1	0	1	0	1	1	1	0	0	0	0	0	0	0	0	0	4	4	2	3	4	1	1	5	0	19	2	1	1	#NULL!
1	25	1	0	1	1	1	1	3	1	0	0	1	2	0	3	0	0	3	0	1	5	1	1	1	1	1	8	9	11	2	2	1	1
1	25	1	0	0	0	1	1	0	1	0	0	1	2	0	1	1	1	0	1	5	5	1	1	5	4	1	3	7	22	1	2	1	#NULL!
1	25	1	0	1	0	1	0	0	1	1	0	1	3	1	3	2	0	0	0	5	5	1	1	5	5	1	4	10	23	1	3	1	1
1	25	1	0	0	0	2	1	0	1	1	2	1	2	2	0	3	1	0	0	3	4	1	1	1	1	1	5	11	12	2	3	1	1
1	25	1	0	3	2	2	2	3	1	0	1	1	3	3	3	2	1	0	0	1	1	1	1	3	1	1	13	14	9	3	3	2	1
1	26	1	0	2	1	3	3	1	1	1	1	1	0	1	0	1	0	0	0	2	4	1	2	4	1	1	12	4	15	3	1	2	#NULL!
1	26	1	0	0	0	1	0	1	0	0	0	0	1	0	0	0	0	0	0	1	1	1	2	1	1	1	2	1	8	1	1	1	#NULL!
1	26	1	0	1	3	0	0	0	0	0	1	0	1	0	0	0	0	0	0	1	1	2	1	1	1	1	4	2	8	1	1	1	#NULL!
1	26	1	1	1	1	3	3	1	1	3	0	0	0	0	1	0	0	1	0	4	4	1	1	3	1	1	13	2	15	3	1	2	#NULL!
1	27	1	1	0	1	1	0	0	0	0	0	0	1	0	0	0	0	0	0	2	1	1	1	1	1	1	2	1	8	1	1	1	#NULL!
1	27	1	1	0	1	1	0	0	0	0	0	0	1	0	0	0	0	0	0	2	1	1	1	1	1	1	2	1	8	1	1	1	#NULL!
1	27	1	1	0	0	0	1	0	0	0	0	0	1	0	0	0	0	0	0	3	2	1	1	1	1	1	1	1	10	1	1	1	#NULL!
1	27	1	1	0	0	0	1	0	0	0	0	0	1	0	0	0	0	0	0	3	2	1	1	1	1	1	1	1	10	1	1	1	#NULL!
1	27	1	0	0	3	2	1	0	1	0	1	1	1	2	1	2	2	0	0	1	1	1	1	2	1	1	7	10	8	2	3	1	1
0	28	1	0	0	0	0	0	0	0	0	1	0	1	1	1	0	1	0	0	1	3	1	1	1	1	1	0	5	9	1	2	1	#NULL!
0	28	1	0	0	0	0	0	0	0	0	0	0	1	1	1	0	0	0	0	1	1	1	1	1	1	1	0	3	7	1	1	1	#NULL!
1	28	1	0	1	0	1	1	0	1	0	1	1	0	1	1	1	0	0	0	2	2	1	1	1	1	1	4	5	9	1	2	1	#NULL!
0	28	1	0	1	0	0	0	0	1	1	0	0	0	1	2	0	0	0	0	2	1	1	1	1	1	1	3	3	8	1	1	1	#NULL!
0	28	1	0	0	0	0	1	0	1	0	1	0	0	1	0	0	0	0	0	1	2	1	1	1	1	1	2	2	8	1	1	1	#NULL!
1	28	1	0	2	1	1	1	1	1	1	0	0	0	1	0	0	0	0	0	4	2	1	1	2	1	1	8	1	12	2	1	1	#NULL!
1	28	1	1	0	0	1	3	0	1	3	0	0	3	3	2	0	1	0	0	2	5	4	2	4	1	2	8	9	20	2	2	1	1
1	29	1	1	0	0	0	0	0	0	0	0	0	0	1	1	0	0	0	0	1	1	1	1	5	1	1	0	2	11	1	1	1	#NULL!
0	29	1	1	1	1	1	1	0	1	0	1	1	2	1	2	2	0	0	1	4	4	2	3	4	2	4	5	10	23	2	3	1	1
1	30	1	0	1	3	1	0	1	0	1	1	1	1	2	2	1	3	0	0	2	2	1	1	5	1	1	7	11	13	2	3	1	1
1	30	1	0	0	0	1	1	1	1	0	0	0	0	1	1	1	0	0	0	3	2	1	2	1	1	1	4	3	11	1	1	1	#NULL!
1	30	1	0	1	0	0	0	0	1	3	1	1	1	1	2	3	2	0	0	3	2	1	2	2	1	2	5	11	13	2	3	1	1
1	30	1	1	1	0	0	1	1	1	0	1	0	1	1	2	0	1	1	0	1	1	1	1	1	1	1	4	7	7	1	2	1	#NULL!
0	31	1	1	0	0	0	0	0	0	0	0	0	0	0	0	0	0	0	0	2	3	1	2	1	1	1	0	0	11	1	1	1	#NULL!
1	32	1	0	0	0	0	0	1	0	0	0	0	1	1	0	1	1	0	0	2	2	1	1	1	1	1	1	4	9	1	1	1	#NULL!
0	33	1	0	3	0	1	0	0	1	3	0	0	0	0	0	0	0	0	0	4	4	1	1	4	1	4	8	0	19	2	1	1	#NULL!
1	33	1	1	1	1	1	3	2	1	0	1	1	3	1	0	2	0	0	0	1	4	1	1	1	1	1	9	8	10	2	2	1	1
1	33	1	0	1	1	1	1	0	0	1	0	0	0	1	0	0	0	0	0	3	3	1	2	3	1	1	5	1	14	2	1	1	#NULL!
1	33	1	0	1	1	1	0	0	0	0	0	0	1	1	0	1	0	0	0	1	3	1	1	1	1	1	3	3	9	1	1	1	#NULL!
1	33	1	0	0	0	0	0	0	0	0	0	0	1	0	0	0	0	0	0	2	1	1	2	1	1	1	0	1	9	1	1	1	#NULL!
0	33	1	0	1	1	1	1	1	1	1	1	1	1	0	0	0	0	0	0	3	4	1	2	4	1	1	7	3	16	2	1	1	#NULL!
0	34	1	0	0	0	1	0	0	0	0	0	0	0	0	0	0	0	0	0	1	1	1	1	1	1	1	1	0	7	1	1	1	#NULL!
1	34	1	1	1	1	1	1	1	1	1	1	1	1	1	1	1	0	0	0	1	2	1	2	2	1	1	7	6	10	2	2	1	#NULL!
1	34	1	0	1	1	1	1	1	1	1	0	0	0	1	1	1	2	0	0	2	5	5	5	5	1	3	7	5	26	2	2	1	#NULL!
1	35	1	0	0	0	0	0	0	1	1	1	0	2	1	0	0	1	0	0	1	1	1	1	1	1	1	2	5	7	1	2	1	#NULL!
1	35	1	0	1	0	3	3	1	1	1	1	3	1	1	1	3	0	0	0	3	2	1	1	2	1	1	10	10	11	3	3	2	1
0	35	1	1	0	0	0	0	0	0	0	1	1	0	1	1	0	0	0	0	1	1	1	1	1	1	1	0	4	7	1	1	1	#NULL!
1	35	1	1	0	0	0	0	0	0	0	0	0	0	0	1	0	0	0	0	1	1	1	1	1	1	1	0	1	7	1	1	1	#NULL!
1	36	1	1	2	2	1	1	1	1	1	0	0	3	1	1	0	0	0	0	5	5	1	3	5	3	3	9	5	25	2	2	1	#NULL!
1	36	1	1	0	0	0	1	1	0	2	1	1	1	1	3	0	0	0	0	3	2	3	3	3	1	1	4	7	16	1	2	1	#NULL!
1	36	1	0	1	0	1	1	0	1	0	1	0	0	1	1	0	0	0	0	1	1	1	1	1	1	1	4	3	7	1	1	1	#NULL!
1	37	1	1	1	1	1	1	0	0	1	0	0	1	0	1	0	0	0	0	3	1	1	1	1	1	1	5	2	9	2	1	1	#NULL!
0	37	1	0	1	0	1	0	1	0	0	1	0	0	0	1	1	0	0	0	2	1	1	1	3	1	1	3	3	10	1	1	1	#NULL!
0	37	1	1	0	0	1	0	0	1	0	0	0	0	0	0	0	0	0	0	1	3	1	1	2	1	1	2	0	10	1	1	1	#NULL!
1	37	1	1	0	0	1	0	0	0	0	0	0	0	0	0	0	0	0	0	3	3	1	3	3	3	3	1	0	19	1	1	1	#NULL!
1	38	1	0	1	0	1	1	0	0	1	1	0	1	1	0	0	1	0	0	3	3	1	1	1	1	1	4	4	11	1	1	1	#NULL!
0	38	1	1	0	0	1	1	0	0	0	0	0	0	1	0	0	0	0	0	1	1	1	2	2	1	1	2	1	9	1	1	1	#NULL!
1	38	1	1	1	3	1	1	1	1	1	1	1	2	2	1	1	0	0	0	3	2	1	1	3	3	1	9	8	14	2	2	1	1
0	39	1	1	1	1	3	3	0	1	0	0	0	2	1	0	0	0	0	0	1	1	1	1	1	1	1	9	3	7	2	1	1	#NULL!
1	39	1	1	3	1	3	0	0	1	1	1	0	1	1	1	0	1	0	0	4	2	1	1	4	1	1	9	5	14	2	2	1	#NULL!
1	40	1	0	0	0	0	0	0	0	0	1	0	1	1	0	0	0	0	0	2	2	1	1	2	1	3	0	3	12	1	1	1	#NULL!
1	40	1	1	1	0	1	0	0	1	0	0	0	0	0	0	0	0	0	0	1	1	1	1	1	1	1	3	0	7	1	1	1	#NULL!
1	41	1	1	1	2	1	3	1	1	3	0	0	2	3	1	0	0	1	0	5	1	2	2	2	1	1	12	7	14	3	2	2	#NULL!
1	41	1	999	2	1	2	1	0	1	2	2	2	2	1	1	1	0	0	0	4	3	1	4	4	3	1	9	9	20	2	2	1	1
1	41	1	1	1	0	1	1	0	1	0	0	0	0	0	0	0	0	0	0	4	2	1	3	3	1	1	4	0	15	1	1	1	#NULL!
1	41	1	1	1	0	0	1	1	0	0	0	0	0	0	0	0	0	0	0	2	2	1	1	1	1	1	3	0	9	1	1	1	#NULL!
1	41	1	1	2	1	2	3	1	1	1	1	1	3	2	2	1	3	1	0	4	4	1	5	4	1	4	11	14	23	3	3	2	1
1	41	1	1	1	1	1	1	2	1	1	1	1	0	0	0	1	0	1	0	4	4	1	4	4	1	2	8	4	20	2	1	1	#NULL!
0	42	1	0	0	0	0	0	1	0	1	1	0	2	1	2	1	1	0	0	3	3	3	1	3	1	2	2	8	16	1	2	1	1
0	42	1	1	0	0	0	0	0	0	0	0	0	0	1	1	0	0	0	0	2	2	2	1	1	1	1	0	2	10	1	1	1	#NULL!
1	42	1	0	0	0	1	0	0	0	1	1	0	0	0	1	0	0	0	0	1	3	1	3	2	1	1	2	2	12	1	1	1	#NULL!
0	42	1	1	1	0	1	0	0	1	1	0	0	1	1	3	1	0	0	0	3	4	1	3	3	2	2	4	6	18	1	2	1	#NULL!
1	43	1	1	0	0	0	0	0	1	0	0	0	0	0	0	0	0	0	0	2	1	1	1	1	1	1	1	0	8	1	1	1	#NULL!
1	43	1	0	1	0	1	1	1	1	0	1	1	0	1	1	1	0	0	0	1	1	1	1	2	1	1	5	5	8	2	2	1	#NULL!
0	44	1	1	0	0	1	1	1	0	0	0	0	1	0	1	0	0	0	0	1	3	3	1	1	1	1	3	2	11	1	1	1	#NULL!
0	44	1	1	1	0	1	1	1	1	1	0	0	1	1	0	0	0	0	0	2	2	1	1	1	1	1	6	2	9	2	1	1	#NULL!
1	45	1	1	0	0	0	1	0	1	0	0	0	0	0	0	0	0	0	0	4	2	2	2	2	1	1	2	0	14	1	1	1	#NULL!
1	47	1	1	2	3	2	2	0	1	0	1	0	0	3	3	0	0	0	0	5	1	1	1	2	1	1	10	7	12	3	2	2	#NULL!
1	48	1	1	1	3	0	0	0	0	0	0	0	3	0	1	1	0	0	0	1	5	1	5	1	1	1	4	5	15	1	2	1	#NULL!
1	49	1	1	1	0	1	1	0	1	0	0	0	0	1	0	0	0	0	0	1	1	1	1	1	1	1	4	1	7	1	1	1	#NULL!
1	49	1	0	1	1	1	1	1	1	0	1	1	1	1	1	0	0	1	0	1	1	1	1	1	1	1	6	6	7	2	2	1	#NULL!
1	49	1	0	1	0	1	1	1	1	1	1	1	0	0	0	0	1	0	0	2	4	3	1	4	2	2	6	3	18	2	1	1	#NULL!
1	49	1	1	1	1	1	1	0	0	0	0	0	0	0	1	1	0	0	0	3	2	1	2	2	1	1	4	2	12	1	1	1	#NULL!
1	49	1	0	1	1	1	0	0	0	1	1	0	0	1	0	1	0	0	0	4	1	1	4	2	1	1	4	3	14	1	1	1	#NULL!
1	50	1	1	1	1	1	1	1	1	1	1	1	1	1	1	2	3	0	0	4	2	1	3	3	2	2	7	10	17	2	3	1	1
1	50	1	0	1	3	1	1	0	1	1	1	1	3	2	1	1	1	1	0	2	2	2	2	2	2	1	8	11	13	2	3	1	1
1	50	1	1	1	1	1	1	1	1	1	0	0	1	0	1	0	0	0	0	3	3	1	1	3	1	1	7	2	13	2	1	1	#NULL!
1	50	1	0	3	1	3	2	1	2	3	1	2	3	3	3	1	2	0	1	2	2	2	3	2	1	1	15	16	13	4	4	2	1
1	51	1	1	1	0	1	0	0	0	0	1	0	1	1	0	0	0	0	0	2	3	1	1	1	1	1	2	3	10	1	1	1	#NULL!
1	51	1	1	0	0	1	1	1	1	1	0	0	1	1	1	0	0	0	0	4	4	1	4	3	1	1	5	3	18	2	1	1	#NULL!
1	52	1	0	0	3	1	0	2	1	0	0	0	1	0	0	0	0	0	0	3	3	1	4	1	1	1	7	1	14	2	1	1	#NULL!
1	52	1	0	1	0	1	2	1	0	0	1	1	1	1	0	2	0	1	0	1	2	1	1	2	1	1	5	7	9	2	2	1	#NULL!
1	54	1	1	1	0	1	2	1	1	1	0	0	1	1	0	1	0	1	0	4	2	1	4	4	2	1	7	4	18	2	1	1	#NULL!
1	54	1	0	0	0	1	1	1	0	0	0	0	1	0	0	0	0	0	0	3	3	1	2	2	1	2	3	1	14	1	1	1	#NULL!
1	55	1	1	1	1	1	0	0	1	1	0	1	0	0	0	1	0	0	0	3	2	1	2	2	2	1	5	2	13	2	1	1	#NULL!
1	55	1	0	1	1	1	0	0	1	1	0	1	1	1	0	0	0	0	0	3	2	1	2	3	1	1	5	3	13	2	1	1	#NULL!
1	55	1	0	0	0	0	0	0	0	0	0	0	1	0	1	0	0	0	0	2	4	1	3	2	1	2	0	2	15	1	1	1	#NULL!
1	56	1	0	1	1	1	1	1	0	2	1	0	1	0	0	0	0	0	0	3	3	1	1	1	1	1	7	2	11	2	1	1	#NULL!
1	57	1	0	1	0	1	0	0	0	0	0	1	1	0	0	0	0	0	0	3	3	1	1	1	1	1	2	2	11	1	1	1	#NULL!
1	57	1	0	1	1	1	0	1	1	0	0	1	1	1	0	0	1	0	0	3	2	2	2	4	2	2	5	4	17	2	1	1	#NULL!
1	58	1	1	0	3	0	0	0	0	0	1	1	0	0	0	0	0	0	0	2	2	2	2	1	2	2	3	2	13	1	1	1	#NULL!
1	59	1	1	0	0	0	0	0	1	0	0	0	0	0	1	0	0	0	0	4	3	1	3	2	1	2	1	1	16	1	1	1	#NULL!
1	59	1	0	1	3	1	1	1	0	1	1	1	1	1	1	1	0	1	0	5	3	1	3	4	1	1	8	7	18	2	2	1	#NULL!
1	59	1	1	1	1	1	1	1	1	1	0	0	1	1	0	1	0	0	0	3	3	1	1	1	1	1	7	3	11	2	1	1	#NULL!
0	60	1	1	0	3	0	0	0	0	0	0	0	3	1	1	0	0	0	0	5	1	1	3	1	1	2	3	5	14	1	2	1	#NULL!
0	60	1	1	0	0	0	0	1	0	0	1	0	1	0	1	0	0	0	0	2	2	2	2	2	1	1	1	3	12	1	1	1	#NULL!
1	60	1	0	0	0	1	0	0	0	1	0	0	0	0	0	0	0	0	0	3	2	1	3	1	1	1	2	0	12	1	1	1	#NULL!
1	60	1	0	0	0	0	0	0	0	0	0	0	0	0	3	0	0	0	0	1	1	1	1	1	1	1	0	3	7	1	1	1	#NULL!
1	60	1	1	1	1	1	1	0	0	0	1	0	1	0	0	0	0	0	0	1	1	1	1	1	1	1	4	2	7	1	1	1	#NULL!
1	61	1	1	1	0	1	0	0	1	1	1	0	0	0	0	0	0	0	0	1	1	5	1	1	1	1	4	1	11	1	1	1	#NULL!
1	61	1	1	1	1	1	1	1	0	0	1	1	0	1	1	0	1	0	0	3	3	1	2	4	1	1	5	5	15	2	2	1	#NULL!
1	61	1	0	1	1	1	1	0	1	1	1	1	3	1	1	1	0	0	0	4	4	4	5	5	3	3	6	8	28	2	2	1	1
1	61	1	0	1	0	1	0	0	1	0	1	0	0	0	0	0	1	0	0	1	2	1	1	3	1	1	3	2	10	1	1	1	#NULL!
1	61	1	0	1	1	2	1	3	1	1	1	1	1	0	2	0	1	2	0	5	5	2	4	3	1	1	10	8	21	3	2	2	1
1	61	1	0	1	1	1	1	1	1	1	1	1	1	1	1	0	1	1	0	3	3	1	5	4	5	4	7	7	25	2	2	1	#NULL!
1	61	1	0	1	1	1	0	0	0	0	0	0	1	0	0	0	0	0	0	2	2	1	1	1	1	1	3	1	9	1	1	1	#NULL!
1	61	1	1	1	3	2	2	0	2	1	2	2	2	1	1	1	0	0	0	4	4	3	4	4	4	5	11	9	28	3	2	2	1
1	61	1	1	1	1	1	1	1	1	0	0	0	1	0	1	0	0	0	0	5	5	1	5	5	1	1	6	2	23	2	1	1	#NULL!
1	61	1	0	1	3	1	1	1	0	1	0	1	0	1	3	0	1	0	0	3	3	3	3	3	3	3	8	6	21	2	2	1	#NULL!
1	62	1	1	0	1	1	0	0	1	0	0	0	1	0	0	0	0	0	0	1	1	1	1	1	1	1	3	1	7	1	1	1	#NULL!
1	63	1	0	1	0	1	1	1	0	0	0	0	1	0	0	0	1	0	0	3	3	2	2	2	1	1	4	2	14	1	1	1	#NULL!
1	63	1	0	0	0	0	0	0	0	0	0	0	0	0	1	0	0	1	0	1	5	1	1	1	1	1	0	2	11	1	1	1	#NULL!
1	63	1	0	0	1	1	1	0	1	0	0	1	0	0	0	0	0	0	0	2	4	1	1	2	1	1	4	1	12	1	1	1	#NULL!
1	63	1	1	1	3	1	0	0	0	0	2	0	0	0	3	0	0	3	0	3	4	1	1	2	3	1	5	8	15	2	2	1	1
1	63	1	1	0	0	0	0	0	0	0	0	0	0	1	0	0	0	0	0	1	1	1	1	1	1	1	0	1	7	1	1	1	#NULL!
1	64	1	0	2	3	1	1	0	0	0	0	0	1	0	0	0	0	0	0	3	4	1	1	4	1	1	7	1	15	2	1	1	#NULL!
1	64	1	0	1	3	1	0	0	0	0	0	1	2	1	1	0	0	0	0	1	1	1	1	1	1	1	5	5	7	2	2	1	#NULL!
1	64	1	0	1	0	1	0	0	0	1	1	0	1	1	1	0	1	1	0	5	5	1	5	4	1	1	3	6	22	1	2	1	#NULL!
1	65	1	1	1	1	2	1	0	1	0	0	0	0	0	0	0	0	1	0	1	1	1	1	1	1	1	6	1	7	2	1	1	#NULL!
1	65	1	0	1	0	1	1	0	1	1	1	0	0	1	0	0	0	0	0	2	3	1	3	4	1	2	5	2	16	2	1	1	#NULL!
1	65	1	1	0	3	1	0	0	1	0	1	1	1	1	1	0	0	0	0	2	2	1	2	2	1	2	5	5	12	2	2	1	#NULL!
1	65	1	0	1	1	1	2	1	1	2	1	1	1	0	1	0	0	0	0	4	2	2	3	1	3	1	9	4	16	2	1	1	#NULL!
0	65	1	1	0	0	1	1	0	1	0	0	1	1	1	0	0	0	0	0	2	1	1	1	1	1	1	3	3	8	1	1	1	#NULL!
0	65	1	1	0	0	1	1	0	1	0	0	1	1	1	0	0	0	0	0	2	1	1	1	1	1	1	3	3	8	1	1	1	#NULL!
1	65	1	0	1	1	1	1	0	1	1	0	1	1	1	0	0	0	0	0	3	4	2	3	3	2	2	6	3	19	2	1	1	#NULL!
1	66	1	0	3	0	1	0	0	1	0	0	0	0	0	0	0	0	0	0	5	5	1	1	1	1	1	5	0	15	2	1	1	#NULL!
1	66	1	0	1	1	3	1	1	1	1	0	0	1	1	1	0	0	0	0	3	1	1	2	2	1	2	9	3	12	2	1	1	#NULL!
0	66	1	0	0	0	1	0	0	0	1	0	0	0	1	0	0	0	0	0	3	2	2	4	4	1	1	2	1	17	1	1	1	#NULL!
1	66	1	1	1	0	1	1	0	1	0	0	0	1	0	1	0	0	0	0	3	4	1	4	4	1	4	4	2	21	1	1	1	#NULL!
1	67	1	1	0	3	0	0	0	0	0	0	0	0	0	1	0	0	0	0	2	2	1	1	1	1	2	3	1	10	1	1	1	#NULL!
1	67	1	0	0	1	1	1	1	0	1	1	0	0	0	1	0	1	0	0	4	3	3	1	3	1	5	5	3	20	2	1	1	#NULL!
1	67	1	999	0	0	1	1	0	0	0	0	1	0	0	0	0	0	0	0	1	1	1	1	1	1	1	2	1	7	1	1	1	#NULL!
1	67	1	1	1	0	1	1	0	1	1	1	1	1	1	0	0	1	0	0	1	4	1	1	2	2	1	5	5	12	2	2	1	#NULL!
1	67	1	1	1	0	0	1	1	1	0	0	0	1	0	1	0	1	0	0	1	4	1	1	2	1	1	4	3	11	1	1	1	#NULL!
1	67	1	0	1	0	1	0	0	0	0	0	0	0	0	0	0	0	0	0	4	3	1	1	1	1	1	2	0	12	1	1	1	#NULL!
0	67	1	0	0	0	0	0	0	0	0	0	0	0	0	0	0	0	0	0	3	1	1	1	1	1	1	0	0	9	1	1	1	#NULL!
1	67	1	0	0	0	3	3	3	3	0	0	0	3	0	3	0	0	0	0	4	4	1	1	1	1	1	12	6	13	3	2	2	#NULL!
1	68	1	0	1	1	1	1	3	1	1	1	1	1	0	1	0	0	0	0	3	3	1	3	1	1	1	9	4	13	2	1	1	#NULL!
0	68	1	0	1	1	1	0	0	0	1	0	0	0	1	0	0	0	0	0	5	4	2	3	4	2	2	4	1	22	1	1	1	#NULL!
1	68	1	0	0	0	0	0	0	0	0	0	0	1	1	0	0	1	0	0	5	5	2	3	2	1	2	0	3	20	1	1	1	#NULL!
1	68	1	0	1	3	1	1	0	0	1	0	0	1	0	1	0	0	0	0	1	2	1	1	1	2	1	7	2	9	2	1	1	#NULL!
1	68	1	1	1	1	1	1	1	1	0	0	0	1	0	0	1	1	0	0	5	5	1	2	2	1	1	6	3	17	2	1	1	#NULL!
1	69	1	0	1	1	1	0	1	1	0	0	0	0	0	0	0	0	1	0	2	2	1	2	3	1	1	5	1	12	2	1	1	#NULL!
1	69	1	1	1	0	0	1	1	1	1	0	0	0	1	0	0	0	0	0	2	4	1	2	3	1	1	5	1	14	2	1	1	#NULL!
1	69	1	0	0	0	0	0	0	0	0	0	0	0	0	0	0	0	0	0	5	1	2	2	2	2	2	0	0	16	1	1	1	#NULL!
1	70	1	0	1	1	1	2	1	0	0	0	1	1	0	0	0	0	0	0	4	4	3	1	3	3	3	6	2	21	2	1	1	#NULL!
1	70	1	0	1	2	1	1	0	1	1	1	0	1	1	2	0	0	0	0	2	4	1	1	1	1	1	7	5	11	2	2	1	#NULL!
1	71	1	1	1	1	1	0	0	0	0	0	0	0	1	0	0	0	0	0	5	4	1	3	3	1	4	3	1	21	1	1	1	#NULL!
1	71	1	0	0	0	0	1	0	0	1	0	1	1	0	0	0	0	0	0	2	2	1	2	3	1	1	2	2	12	1	1	1	#NULL!
1	72	1	1	1	0	1	1	0	1	0	1	0	0	1	0	0	0	0	0	1	5	1	1	1	1	1	4	2	11	1	1	1	#NULL!
1	73	1	1	0	1	0	0	0	0	0	0	0	0	0	0	0	0	0	0	2	2	2	2	2	2	2	1	0	14	1	1	1	#NULL!
1	73	1	0	0	0	1	1	0	1	0	0	0	0	1	1	0	0	0	0	1	3	1	1	1	1	1	3	2	9	1	1	1	#NULL!
1	73	1	0	0	0	1	1	0	1	1	0	0	0	0	1	0	0	0	0	3	3	1	2	3	1	1	4	1	14	1	1	1	#NULL!
1	74	1	0	1	0	1	0	0	1	0	0	0	0	0	0	0	0	0	0	2	2	2	2	2	1	1	3	0	12	1	1	1	#NULL!
1	75	1	0	1	0	1	0	0	1	1	0	0	1	0	0	0	0	0	0	4	4	1	3	3	1	1	4	1	17	1	1	1	#NULL!
1	76	1	0	1	3	1	1	1	1	1	0	0	0	0	1	0	0	0	0	3	3	3	3	5	3	3	9	1	23	2	1	1	#NULL!
1	77	1	0	0	2	0	0	0	0	0	0	0	1	1	0	0	0	0	0	4	5	1	3	3	1	1	2	2	18	1	1	1	#NULL!
1	78	1	0	0	0	0	0	0	0	0	0	0	0	0	0	0	0	0	0	3	1	1	1	1	1	2	0	0	10	1	1	1	#NULL!
0	78	1	1	1	1	1	0	0	1	0	0	0	0	0	0	0	0	0	0	4	3	1	3	3	1	1	4	0	16	1	1	1	#NULL!
1	79	1	0	1	3	2	1	2	1	1	0	0	1	0	1	0	0	0	0	3	3	1	3	2	1	2	11	2	15	3	1	2	#NULL!
1	79	1	1	1	1	0	1	1	1	0	0	0	0	1	0	1	0	0	0	4	4	3	2	4	2	2	5	2	21	2	1	1	#NULL!
1	23	1	1	3	1	3	3	3	0	1	1	1	3	3	1	1	1	1	0	5	5	1	5	3	5	1	14	12	25	3	3	2	1
1	37	1	1	1	3	1	1	1	1	0	1	0	2	1	2	0	1	0	0	3	3	1	2	3	2	1	8	7	15	2	2	1	#NULL!
0	21	1	0	1	3	2	2	3	1	3	2	0	2	0	0	0	0	2	3	1	5	1	1	1	1	1	15	9	11	4	2	2	1
0	23	1	0	1	1	1	1	0	1	0	2	1	3	1	0	1	0	0	1	4	1	1	4	3	1	1	5	9	15	2	2	1	1
0	23	1	0	0	1	1	0	1	1	0	1	1	0	0	2	1	0	0	0	1	1	1	1	1	1	1	4	5	7	1	2	1	#NULL!
0	24	1	0	1	0	1	0	0	0	0	0	1	0	0	0	1	0	0	0	1	1	1	1	1	1	1	2	2	7	1	1	1	#NULL!
0	24	1	0	1	0	1	1	0	1	0	2	1	0	1	1	0	2	1	0	1	5	1	1	5	1	1	4	8	15	1	2	1	1
0	24	1	0	0	0	0	0	0	1	0	0	0	2	1	1	1	0	0	0	3	1	1	2	1	1	1	1	5	10	1	2	1	#NULL!
0	25	1	1	1	0	1	0	0	0	1	0	0	0	0	1	0	0	0	0	2	1	1	2	2	1	1	3	1	10	1	1	1	#NULL!
0	25	1	0	1	1	1	0	0	1	0	1	1	0	1	0	1	0	0	0	3	1	1	1	1	1	1	4	4	9	1	1	1	#NULL!
0	25	1	0	1	1	2	1	0	1	2	0	0	1	1	0	0	0	0	0	4	1	1	3	3	1	1	8	2	14	2	1	1	#NULL!
0	26	1	0	0	0	0	0	0	0	1	0	0	1	0	1	0	0	0	0	2	4	1	1	1	1	1	1	2	11	1	1	1	#NULL!
0	26	1	0	1	0	1	0	0	1	1	0	0	0	0	0	0	0	0	0	4	3	4	5	2	1	1	4	0	20	1	1	1	#NULL!
0	27	1	0	1	0	1	1	0	1	0	1	1	0	1	0	0	0	0	0	2	2	1	1	2	1	1	4	3	10	1	1	1	#NULL!
0	28	1	0	1	1	0	1	0	0	1	1	0	0	0	1	0	0	0	0	2	2	1	1	2	1	1	4	2	10	1	1	1	#NULL!
0	28	1	1	1	1	1	0	0	2	0	2	0	1	2	1	2	2	0	0	1	1	1	1	1	1	1	5	10	7	2	3	1	1
0	28	1	1	1	0	0	0	1	1	0	0	0	0	1	1	0	0	0	0	2	2	1	1	1	1	1	3	2	9	1	1	1	#NULL!
0	29	1	0	0	0	1	1	1	0	0	0	0	0	1	0	0	1	0	0	1	1	1	1	1	1	1	3	2	7	1	1	1	#NULL!
0	29	1	1	1	0	0	0	0	1	0	0	1	1	0	0	1	0	1	0	1	1	1	1	1	1	1	2	4	7	1	1	1	#NULL!
0	29	1	0	0	1	1	0	1	1	0	1	0	0	1	0	0	0	0	0	4	2	1	1	2	1	1	4	2	12	1	1	1	#NULL!
0	35	1	1	1	1	0	2	1	1	1	0	0	0	0	0	0	0	0	0	4	4	1	1	1	1	1	7	0	13	2	1	1	#NULL!
0	36	1	0	1	3	1	0	0	0	0	0	0	0	0	0	0	0	0	0	3	3	2	3	3	1	1	5	0	16	2	1	1	#NULL!
0	36	1	0	0	0	0	0	0	1	0	2	0	0	0	0	0	2	0	0	1	1	1	1	1	1	1	1	4	7	1	1	1	#NULL!
0	41	1	1	0	0	1	0	0	1	0	0	0	0	1	0	0	0	0	0	3	1	1	2	1	1	2	2	1	11	1	1	1	#NULL!
0	42	1	0	1	0	1	1	1	1	0	0	0	0	0	1	0	0	0	0	1	2	1	1	1	1	1	5	1	8	2	1	1	#NULL!
0	43	1	0	1	0	0	1	0	1	0	1	1	3	0	0	1	1	0	0	1	1	1	2	2	1	1	3	7	9	1	2	1	#NULL!
0	43	1	1	1	0	1	1	0	1	0	0	0	0	0	0	0	0	0	0	1	1	1	1	1	1	1	4	0	7	1	1	1	#NULL!
0	44	1	1	1	1	1	1	1	1	0	1	1	2	1	1	0	0	0	0	3	4	1	3	1	1	1	6	6	14	2	2	1	#NULL!
0	50	1	1	0	0	1	0	0	0	0	0	0	0	0	0	0	0	0	0	1	4	1	1	3	1	1	1	0	12	1	1	1	#NULL!
0	52	1	1	0	0	1	3	3	1	0	0	0	0	0	0	0	0	0	0	3	3	1	1	3	1	1	8	0	13	2	1	1	#NULL!
0	52	1	0	3	0	3	1	2	3	1	0	2	0	3	2	3	2	1	0	1	4	4	5	2	1	2	13	13	19	3	3	2	1
0	56	1	1	1	0	1	1	0	0	1	0	0	1	0	0	0	1	0	0	3	3	1	4	4	2	3	4	2	20	1	1	1	#NULL!
0	57	1	1	0	0	0	0	0	0	0	0	0	0	0	0	0	0	0	0	2	3	1	1	1	1	1	0	0	10	1	1	1	#NULL!
0	65	1	1	1	2	2	2	1	1	2	1	1	0	1	1	0	0	0	0	5	4	2	5	4	2	3	11	4	25	3	1	2	#NULL!
0	66	1	1	0	0	1	1	0	0	0	0	0	0	0	0	0	0	0	0	2	4	1	1	1	1	1	2	0	11	1	1	1	#NULL!
0	66	1	1	0	0	1	1	0	0	0	0	0	0	0	0	0	0	0	0	2	4	1	1	1	1	1	2	0	11	1	1	1	#NULL!
0	69	1	1	0	0	1	0	0	1	1	0	0	0	0	0	0	0	0	0	1	2	1	2	1	1	1	3	0	9	1	1	1	#NULL!
0	70	1	1	0	0	0	0	0	0	0	0	0	1	0	1	0	0	0	0	2	2	1	2	1	1	1	0	2	10	1	1	1	#NULL!
0	72	1	0	1	1	0	1	1	0	0	1	0	0	0	0	0	0	0	0	3	3	2	2	2	1	1	4	1	14	1	1	1	#NULL!
0	76	1	0	0	0	1	0	0	0	0	0	0	0	0	0	0	0	0	0	3	4	1	3	3	1	1	1	0	16	1	1	1	#NULL!
1	65	1	0	1	1	1	1	1	0	1	1	1	1	1	0	0	0	0	0	3	5	1	2	5	1	1	6	4	18	2	1	1	#NULL!
1	71	1	1	0	0	0	0	0	1	0	0	0	0	0	0	0	0	0	0	4	1	1	1	1	1	1	1	0	10	1	1	1	#NULL!
0	24	1	0	1	0	1	1	0	1	0	1	0	0	1	0	2	0	0	0	3	1	1	5	1	2	1	4	4	14	1	1	1	#NULL!
1	27	1	0	2	1	2	1	0	1	0	0	1	1	1	2	1	0	1	0	2	5	1	1	1	1	1	7	7	12	2	2	1	#NULL!
1	49	1	0	1	1	1	1	1	1	0	1	1	1	1	1	1	0	0	0	1	5	1	1	1	1	1	6	6	11	2	2	1	#NULL!
1	56	1	0	2	0	2	3	2	2	0	2	1	2	1	0	3	3	2	2	1	5	1	1	1	1	2	11	16	12	3	4	2	1
1	64	1	1	3	3	3	3	2	3	1	1	1	3	1	1	1	1	1	0	1	1	1	1	2	1	1	18	10	8	4	3	2	1
0	58	1	0	3	3	3	1	1	3	3	1	1	1	1	3	1	1	1	1	3	3	3	3	3	3	3	17	11	21	4	3	2	1
1	37	1	1	1	0	1	0	0	1	1	1	1	0	1	0	1	0	0	0	3	3	1	2	3	1	1	4	4	14	1	1	1	#NULL!
0	20	1	0	0	0	0	3	1	3	0	3	3	3	3	1	3	3	1	0	1	1	1	1	1	1	1	7	20	7	2	5	1	1
1	21	1	0	1	2	0	0	0	1	2	3	2	3	3	2	3	0	3	0	5	2	1	4	5	1	2	6	19	20	2	4	1	1
1	21	1	0	1	0	1	1	0	1	0	2	1	2	3	2	2	1	0	0	3	4	3	2	2	1	1	4	13	16	1	3	1	1
1	21	1	0	1	1	1	1	0	1	1	1	1	1	1	1	1	0	0	0	3	2	2	2	4	3	4	6	6	20	2	2	1	#NULL!
1	21	1	0	1	0	0	1	1	1	0	0	1	1	1	1	1	0	1	0	3	1	1	1	1	1	1	4	6	9	1	2	1	#NULL!
1	21	1	0	2	3	3	1	0	3	2	2	0	2	1	2	1	1	3	2	3	1	2	1	2	1	1	14	14	11	3	3	2	1
1	21	1	0	1	1	1	1	1	1	0	0	0	1	0	0	0	0	1	0	1	2	1	1	3	1	1	6	2	10	2	1	1	#NULL!
1	21	1	0	2	1	3	3	1	1	1	2	2	3	2	2	1	2	1	0	4	1	1	5	3	1	1	12	15	16	3	4	2	1
0	21	1	0	1	1	0	1	2	3	1	3	3	2	3	2	2	0	1	0	4	3	3	2	1	1	3	9	16	17	2	4	1	1
1	21	1	0	1	1	1	0	0	2	1	1	1	1	1	0	0	1	0	0	4	5	1	1	4	1	1	6	5	17	2	2	1	#NULL!
1	21	1	0	1	1	2	1	1	1	0	1	1	0	1	1	1	2	1	0	4	4	1	2	3	3	5	7	8	22	2	2	1	1
1	21	1	0	1	0	1	1	0	1	2	3	1	2	2	1	1	0	0	0	2	4	1	2	2	1	1	6	10	13	2	3	1	1
1	21	1	0	1	0	1	0	0	1	1	1	0	1	0	0	1	1	1	0	4	4	1	2	1	2	2	4	5	16	1	2	1	#NULL!
1	21	1	0	1	1	1	1	1	2	1	2	1	2	3	1	1	1	0	0	2	2	2	2	3	2	2	8	11	15	2	3	1	1
1	21	1	0	1	3	1	0	0	1	1	1	2	3	2	3	3	1	0	1	2	5	1	2	1	1	1	7	16	13	2	4	1	1
1	21	1	0	1	1	2	1	0	2	1	2	2	2	2	2	1	0	0	0	4	1	1	1	1	1	4	8	11	13	2	3	1	1
1	22	1	0	2	0	3	3	3	3	0	0	3	3	1	0	1	0	0	0	3	2	3	3	1	1	1	14	8	14	3	2	2	1
1	22	1	0	1	0	1	1	0	3	1	1	1	2	1	2	3	1	1	0	1	1	1	3	1	1	1	7	12	9	2	3	1	1
1	22	1	0	2	2	0	2	0	1	0	0	1	0	0	1	1	0	1	0	5	4	5	4	4	4	4	7	4	30	2	1	1	#NULL!
1	22	1	0	0	0	1	2	0	3	1	1	1	0	1	0	0	0	0	0	2	4	1	1	4	1	1	7	3	14	2	1	1	#NULL!
1	22	1	0	1	1	2	3	1	1	1	1	2	2	2	3	0	0	1	0	4	4	1	3	4	1	1	10	11	18	3	3	2	1
1	22	1	1	1	1	1	2	0	2	1	2	0	2	1	1	0	0	0	0	3	1	1	2	1	1	1	8	6	10	2	2	1	#NULL!
0	22	1	0	1	1	1	1	1	1	0	2	1	0	2	2	1	0	0	0	3	3	1	1	1	1	1	6	8	11	2	2	1	1
1	22	1	1	0	0	1	1	1	1	1	1	1	1	1	0	0	0	0	0	1	1	1	1	1	1	1	5	4	7	2	1	1	#NULL!
1	22	1	0	1	0	1	2	1	1	2	0	0	1	1	2	2	1	0	0	4	1	1	1	3	1	4	8	7	15	2	2	1	#NULL!
1	23	1	0	2	2	1	1	1	0	1	1	1	2	1	1	1	2	1	0	4	5	1	2	5	2	5	8	10	24	2	3	1	1
1	23	1	0	2	1	1	1	0	1	1	1	1	0	0	1	1	1	0	0	4	4	1	2	5	1	1	7	5	18	2	2	1	#NULL!
1	23	1	0	3	2	3	0	1	0	1	1	0	2	2	2	2	0	0	0	4	2	1	4	4	1	2	10	9	18	3	2	2	1
0	23	1	1	1	3	3	1	0	1	3	1	1	1	2	0	1	0	0	0	5	5	3	3	5	3	4	12	6	28	3	2	2	#NULL!
1	23	1	0	1	1	1	1	0	2	1	0	0	3	1	1	2	1	0	0	3	3	1	1	1	1	1	7	8	11	2	2	1	1
1	23	1	0	1	1	1	1	1	1	0	1	1	1	1	1	1	1	1	0	3	2	1	1	2	1	1	6	8	11	2	2	1	1
1	23	1	1	1	3	3	3	1	1	0	1	1	0	2	3	2	0	0	0	2	2	1	1	4	1	1	12	9	12	3	2	2	1
0	23	1	0	0	0	1	1	0	1	0	1	1	1	0	0	2	0	0	0	1	1	1	1	1	1	1	3	5	7	1	2	1	#NULL!
1	23	1	0	2	1	3	2	1	2	3	2	2	3	2	1	2	1	0	0	4	4	1	1	4	4	1	14	13	19	3	3	2	1
1	23	1	0	1	0	3	3	1	2	1	3	3	3	3	3	2	2	1	0	2	5	2	1	4	2	2	11	20	18	3	5	2	1
1	23	1	0	1	2	1	1	0	1	1	1	1	0	0	1	1	0	1	1	1	2	1	1	2	1	1	7	6	9	2	2	1	#NULL!
1	23	1	0	0	0	1	0	1	1	0	0	0	0	2	1	0	1	1	0	2	2	1	1	1	1	1	3	5	9	1	2	1	#NULL!
1	23	1	0	2	1	2	3	1	1	1	1	1	1	1	1	0	1	0	0	2	2	1	1	4	2	1	11	6	13	3	2	2	#NULL!
1	23	1	0	1	0	1	1	1	1	0	0	1	3	1	1	1	1	2	0	3	4	1	2	4	1	3	5	10	18	2	3	1	1
1	23	1	0	1	0	2	3	1	1	2	1	1	0	1	0	0	1	0	0	5	2	1	1	4	1	1	10	4	15	3	1	2	#NULL!
0	23	1	0	2	1	2	2	1	3	1	2	1	0	1	2	1	1	2	1	3	3	2	2	2	2	2	12	11	16	3	3	2	1
1	24	1	0	1	0	0	1	0	1	0	1	0	0	0	1	0	0	0	0	1	1	1	1	1	1	1	3	2	7	1	1	1	#NULL!
0	24	1	999	1	0	2	1	0	1	0	0	1	2	1	1	1	0	0	0	1	1	1	1	1	1	1	5	6	7	2	2	1	#NULL!
1	24	1	0	1	0	1	1	0	1	1	1	1	0	1	0	1	1	0	0	4	3	1	1	1	1	1	5	5	12	2	2	1	#NULL!
1	24	1	0	1	0	1	1	0	1	0	2	1	0	0	0	0	0	0	0	4	2	1	1	2	1	1	4	3	12	1	1	1	#NULL!
0	24	1	0	0	0	0	1	0	1	1	0	0	0	2	0	0	0	1	0	2	3	1	1	2	1	1	3	3	11	1	1	1	#NULL!
0	24	1	0	2	1	1	2	1	2	1	1	1	0	1	2	2	2	0	0	3	5	1	1	1	1	1	10	9	13	3	2	2	1
1	24	1	0	1	0	1	1	0	1	0	2	1	2	2	0	3	3	0	2	1	1	1	1	1	1	1	4	15	7	1	4	1	1
0	24	1	0	0	0	0	0	0	0	0	1	0	0	1	0	1	0	0	0	1	1	1	1	1	1	1	0	3	7	1	1	1	#NULL!
1	24	1	0	1	1	1	2	2	1	2	3	3	3	3	1	3	0	1	1	3	5	1	3	2	1	1	10	18	16	3	4	2	1
1	24	1	0	1	1	1	0	0	1	1	1	1	1	1	1	1	1	0	0	3	4	3	1	1	1	1	5	7	14	2	2	1	#NULL!
1	24	1	0	1	0	1	1	0	1	0	0	0	2	0	0	0	0	1	0	1	4	1	1	1	1	1	4	3	10	1	1	1	#NULL!
1	24	1	0	3	2	3	1	0	1	2	2	1	0	2	3	1	2	0	0	5	3	1	4	4	1	1	12	11	19	3	3	2	1
1	24	1	0	1	1	1	1	0	1	1	2	1	1	1	2	2	2	0	0	2	5	1	1	4	1	4	6	11	18	2	3	1	1
1	24	1	0	1	1	2	2	1	2	0	1	1	0	1	0	1	0	0	0	3	1	1	1	1	1	1	9	4	9	2	1	1	#NULL!
1	24	1	0	1	0	1	1	2	1	0	1	0	3	2	0	1	3	0	0	1	1	1	1	2	1	1	6	10	8	2	3	1	1
1	24	1	0	1	1	1	2	1	1	1	2	2	3	3	0	3	0	0	1	5	5	3	5	5	3	3	8	14	29	2	3	1	1
1	24	1	0	0	0	2	1	1	0	1	1	1	2	1	1	0	0	0	0	3	1	1	1	1	2	1	5	6	10	2	2	1	#NULL!
1	25	1	0	2	1	1	1	0	1	1	2	2	2	2	1	1	1	0	0	2	2	1	1	1	1	1	7	11	9	2	3	1	1
1	25	1	0	3	1	3	1	1	2	0	3	2	1	2	1	3	3	1	1	2	4	1	1	4	1	1	11	17	14	3	4	2	1
1	25	1	0	2	1	1	1	1	2	0	2	1	1	2	2	3	3	2	0	2	2	2	2	2	2	2	8	16	14	2	4	1	1
1	25	1	1	1	1	2	2	1	1	0	1	1	1	2	0	2	0	0	0	2	3	1	3	3	1	2	8	7	15	2	2	1	#NULL!
1	25	1	0	1	0	2	1	1	3	2	3	3	2	3	2	3	2	0	1	1	1	1	1	1	1	1	10	19	7	3	4	2	1
1	25	1	0	1	1	1	1	2	1	1	1	1	0	1	0	1	2	0	0	3	2	2	1	2	1	1	8	6	12	2	2	1	#NULL!
0	25	1	0	1	1	1	1	1	1	1	0	0	1	1	0	2	0	0	0	2	1	1	3	1	1	1	7	4	10	2	1	1	#NULL!
1	26	1	0	2	1	1	1	1	1	1	1	1	2	1	1	1	2	0	0	4	4	1	1	3	2	1	8	9	16	2	2	1	1
1	26	1	0	0	0	1	1	0	1	0	2	0	3	0	1	0	0	0	0	1	1	1	1	1	1	1	3	6	7	1	2	1	#NULL!
1	26	1	0	2	2	2	1	1	2	1	2	1	3	2	1	1	1	1	0	2	3	1	1	1	1	1	11	12	10	3	3	2	1
1	26	1	0	1	0	1	0	0	1	0	2	1	1	2	1	2	0	0	0	2	3	1	1	2	1	1	3	9	11	1	2	1	1
1	26	1	0	1	1	1	1	1	1	1	1	1	1	1	2	2	0	0	0	3	2	1	2	4	3	5	7	8	20	2	2	1	1
1	26	1	0	1	1	1	1	0	1	2	1	1	0	2	2	1	3	0	0	4	2	1	4	4	4	4	7	10	23	2	3	1	1
1	26	1	0	2	1	2	1	0	1	1	1	1	1	1	1	1	1	0	0	4	2	1	1	1	1	1	8	7	11	2	2	1	#NULL!
1	26	1	0	1	1	1	1	1	2	0	0	0	0	0	1	1	0	0	0	2	3	1	1	2	1	1	7	2	11	2	1	1	#NULL!
1	27	1	0	1	1	1	1	3	1	1	1	1	2	1	1	0	3	1	0	4	4	1	2	3	1	1	9	10	16	2	3	1	1
1	27	1	0	0	0	1	1	0	1	0	1	1	1	1	0	1	1	1	0	2	1	1	3	1	1	1	3	7	10	1	2	1	#NULL!
1	27	1	0	1	0	1	0	0	0	0	1	1	1	1	1	1	1	0	0	1	1	1	1	1	1	1	2	7	7	1	2	1	#NULL!
1	27	1	0	1	0	1	1	1	1	0	0	0	0	1	1	1	1	0	0	2	2	1	1	1	1	1	5	4	9	2	1	1	#NULL!
1	27	1	0	1	1	1	1	0	1	0	1	1	1	1	0	0	0	0	0	2	1	1	1	2	1	1	5	4	9	2	1	1	#NULL!
1	27	1	1	1	1	1	1	1	2	1	1	0	2	1	2	1	0	0	0	3	4	1	1	1	1	2	8	7	13	2	2	1	#NULL!
1	27	1	0	2	0	2	2	0	0	0	2	0	1	1	0	0	1	0	2	3	4	1	1	3	2	1	6	7	15	2	2	1	#NULL!
1	27	1	1	1	0	1	2	0	1	0	1	0	2	1	0	1	0	0	0	1	1	1	1	2	1	1	5	5	8	2	2	1	#NULL!
1	27	1	1	1	1	1	1	1	1	2	1	1	3	2	2	1	1	1	0	4	5	1	3	5	1	1	8	12	20	2	3	1	1
1	28	1	0	1	0	0	1	0	1	1	1	0	0	0	0	1	0	0	0	4	1	1	3	3	1	1	4	2	14	1	1	1	#NULL!
0	28	1	0	1	2	1	1	1	1	1	1	0	0	2	2	1	1	0	0	4	5	1	3	1	1	1	8	7	16	2	2	1	#NULL!
1	28	1	1	1	1	1	1	0	1	1	2	1	2	2	0	0	0	2	0	4	1	1	1	1	1	3	6	9	12	2	2	1	1
1	28	1	0	1	0	1	1	0	1	1	1	1	1	1	0	1	1	0	0	4	2	1	3	1	1	1	5	6	13	2	2	1	#NULL!
0	28	1	0	1	1	2	1	1	1	1	1	2	2	3	3	0	1	0	0	3	4	1	2	2	1	1	8	12	14	2	3	1	1
1	28	1	1	1	1	1	2	1	1	1	0	0	1	0	1	1	0	0	0	3	2	1	1	2	1	1	8	3	11	2	1	1	#NULL!
1	28	1	0	1	1	1	1	0	1	1	2	1	2	2	1	1	1	0	0	5	1	1	5	4	1	1	6	10	18	2	3	1	1
1	29	1	0	3	1	3	2	1	2	1	1	1	0	1	2	1	1	1	0	3	4	1	1	4	1	1	13	8	15	3	2	2	1
1	29	1	1	1	1	1	1	1	1	1	0	1	1	1	3	0	0	0	0	1	1	1	1	1	1	1	7	6	7	2	2	1	#NULL!
1	29	1	1	1	1	3	3	2	2	1	1	2	3	2	3	3	0	2	0	1	4	1	1	1	1	1	13	16	10	3	4	2	1
1	30	1	1	1	1	1	1	1	1	1	2	1	1	0	1	2	1	1	1	4	4	2	2	2	2	2	7	10	18	2	3	1	1
1	30	1	0	3	3	3	3	3	3	3	2	2	3	3	3	3	2	1	0	4	4	1	1	4	2	3	21	19	19	4	4	2	1
1	30	1	1	1	1	1	1	1	1	0	0	0	1	0	1	1	0	1	0	2	3	1	1	2	1	1	6	4	11	2	1	1	#NULL!
1	30	1	0	1	1	1	1	0	1	0	3	3	3	3	2	3	1	1	1	3	3	1	1	2	1	1	5	20	12	2	5	1	1
1	30	1	1	1	0	1	0	0	1	0	0	0	1	1	1	1	0	0	0	4	5	1	1	4	1	4	3	4	20	1	1	1	#NULL!
1	30	1	1	1	1	3	1	3	3	1	0	0	0	0	1	1	0	0	0	5	5	1	3	4	1	1	13	2	20	3	1	2	#NULL!
1	31	1	0	1	1	3	3	1	3	2	3	1	3	3	3	2	1	1	1	4	3	4	1	2	1	1	14	18	16	3	4	2	1
1	32	1	1	3	3	3	3	3	3	0	1	1	2	2	2	2	2	2	0	4	3	3	1	5	1	2	18	14	19	4	3	2	1
1	32	1	1	1	1	2	1	1	1	1	1	1	1	1	3	0	0	0	0	3	5	1	1	2	1	1	8	7	14	2	2	1	#NULL!
1	32	1	1	1	1	1	1	0	1	1	1	1	1	1	1	1	0	0	0	3	3	1	1	2	1	2	6	6	13	2	2	1	#NULL!
1	32	1	1	1	0	1	0	0	1	0	0	0	1	1	0	0	1	0	0	3	3	1	2	1	1	1	3	3	12	1	1	1	#NULL!
1	32	1	0	1	3	1	2	1	1	0	1	0	1	1	0	0	0	0	0	1	1	1	1	1	1	1	9	3	7	2	1	1	#NULL!
1	32	1	1	1	0	1	0	0	1	0	0	0	1	1	0	0	1	0	0	3	3	1	2	1	1	1	3	3	12	1	1	1	#NULL!
1	32	1	1	2	2	3	3	3	2	2	2	1	1	1	2	1	1	1	0	4	4	2	4	4	3	4	17	10	25	4	3	2	1
1	32	1	1	1	1	1	1	1	1	1	1	0	1	1	1	0	0	0	0	4	4	1	2	2	1	1	7	4	15	2	1	1	#NULL!
1	33	1	1	1	1	2	2	1	1	0	2	3	3	2	1	3	1	0	1	1	1	1	1	2	1	1	8	16	8	2	4	1	1
0	33	1	0	1	1	1	1	1	1	0	1	1	0	0	1	3	3	2	0	3	1	1	1	1	1	1	6	11	9	2	3	1	1
1	33	1	1	1	2	1	1	3	1	3	2	1	1	1	3	1	0	1	0	2	2	1	2	1	1	1	12	10	10	3	3	2	1
0	33	1	0	2	2	1	1	1	1	2	1	1	1	1	1	1	0	0	0	3	4	1	1	1	1	2	10	6	13	3	2	2	#NULL!
1	33	1	1	1	1	1	1	0	1	1	1	1	1	1	1	1	1	0	0	3	2	1	5	1	1	1	6	7	14	2	2	1	#NULL!
1	33	1	1	1	1	1	1	1	1	0	1	1	1	1	3	1	1	0	0	3	3	2	1	4	1	1	6	9	15	2	2	1	1
1	34	1	1	1	2	1	3	1	1	1	1	1	0	0	0	1	0	0	0	5	5	4	2	5	2	4	10	3	27	3	1	2	#NULL!
1	34	1	1	3	1	1	3	3	3	3	3	2	0	1	1	1	3	1	0	4	4	1	1	2	1	1	17	12	14	4	3	2	1
1	35	1	1	1	1	1	3	1	1	0	1	0	3	2	1	0	0	1	0	3	1	1	1	2	1	1	8	8	10	2	2	1	1
1	36	1	0	0	0	1	2	1	1	0	3	0	3	3	3	0	3	3	0	1	1	1	1	1	1	1	5	18	7	2	4	1	1
1	36	1	0	3	1	1	3	1	2	1	1	1	2	2	3	2	1	2	0	4	4	2	2	3	2	2	12	14	19	3	3	2	1
0	37	1	1	0	1	1	1	1	2	1	1	1	0	1	1	1	1	1	0	2	1	2	1	1	1	3	7	7	11	2	2	1	#NULL!
1	37	1	0	2	1	3	1	2	2	1	1	1	3	2	2	1	0	0	0	1	4	1	1	3	2	1	12	10	13	3	3	2	1
1	38	1	1	3	1	1	1	0	1	0	3	1	1	2	1	1	1	0	0	3	1	1	1	1	1	1	7	10	9	2	3	1	1
1	38	1	0	1	0	0	1	0	1	0	3	0	1	1	1	2	0	0	0	1	1	1	1	1	1	1	3	8	7	1	2	1	1
1	40	1	0	1	1	1	1	1	1	1	1	1	3	2	2	1	2	1	0	2	2	1	1	3	1	1	7	13	11	2	3	1	1
1	40	1	1	1	1	1	1	1	1	1	1	1	2	2	1	1	1	0	0	4	3	2	2	3	1	1	7	9	16	2	2	1	1
1	40	1	1	3	1	3	3	2	1	1	1	1	0	2	2	1	0	0	0	4	4	1	2	2	1	1	14	7	15	3	2	2	#NULL!
0	41	1	1	1	0	1	0	0	1	0	1	0	0	0	0	0	0	0	0	1	1	1	1	1	1	1	3	1	7	1	1	1	#NULL!
1	42	1	1	1	1	1	1	1	2	1	1	1	2	2	2	1	0	0	0	3	1	1	2	1	1	1	8	9	10	2	2	1	1
0	43	1	1	3	2	3	2	3	1	0	0	0	1	1	0	0	1	1	0	3	3	1	3	3	1	3	14	4	17	3	1	2	#NULL!
1	43	1	0	0	1	1	1	0	1	0	1	1	1	1	1	1	1	0	1	3	2	1	1	1	1	1	4	8	10	1	2	1	1
1	43	1	1	2	1	1	2	0	1	1	0	0	1	1	1	0	0	0	0	3	4	1	2	3	1	1	8	3	15	2	1	1	#NULL!
1	43	1	1	2	1	1	2	0	1	1	0	0	1	1	1	0	0	0	0	3	4	1	2	3	1	1	8	3	15	2	1	1	#NULL!
1	43	1	1	1	1	1	3	1	1	0	1	1	3	2	1	0	0	0	0	4	4	1	4	4	3	2	8	8	22	2	2	1	1
1	44	1	0	1	1	1	0	0	0	0	0	0	0	0	0	0	0	0	0	2	1	1	1	2	1	1	3	0	9	1	1	1	#NULL!
1	44	1	0	1	1	1	1	1	1	1	1	1	1	2	2	2	2	1	0	4	2	1	2	2	1	1	7	12	13	2	3	1	1
1	45	1	1	1	1	1	1	1	1	0	1	0	1	0	1	1	0	1	0	1	1	1	1	1	1	1	6	5	7	2	2	1	#NULL!
1	46	1	0	1	1	1	1	1	1	0	1	1	1	1	1	0	1	0	0	1	1	1	1	1	1	1	6	6	7	2	2	1	#NULL!
0	47	1	1	3	3	3	3	1	3	3	3	3	3	3	3	1	2	1	0	3	3	1	3	4	1	1	19	19	16	4	4	2	1
1	48	1	0	3	3	3	3	2	2	3	3	3	2	2	3	1	1	1	0	1	1	1	1	1	1	1	19	16	7	4	4	2	1
1	49	1	0	1	3	0	0	0	1	0	0	0	1	1	0	0	0	0	0	1	2	1	1	2	1	1	5	2	9	2	1	1	#NULL!
1	49	1	1	1	1	1	0	0	1	0	1	0	0	1	0	0	0	0	0	5	2	1	1	3	1	1	4	2	14	1	1	1	#NULL!
1	49	1	1	1	1	1	1	2	1	1	0	0	1	0	0	0	0	1	0	3	2	1	1	4	5	5	8	2	21	2	1	1	#NULL!
1	51	1	0	1	0	1	0	0	1	0	1	1	0	1	0	1	1	0	0	3	3	2	1	1	1	1	3	5	12	1	2	1	#NULL!
1	52	1	1	1	0	1	1	0	1	1	1	0	0	0	1	1	0	0	0	2	2	1	2	1	1	1	5	3	10	2	1	1	#NULL!
1	53	1	1	2	1	1	1	0	2	0	0	0	0	1	1	1	0	1	0	3	3	1	1	2	1	1	7	4	12	2	1	1	#NULL!
1	53	1	1	3	1	1	3	3	3	0	1	1	0	2	1	0	1	3	0	1	1	1	1	1	1	1	14	9	7	3	2	2	1
0	53	1	0	1	3	3	3	3	2	3	2	3	3	2	2	3	2	2	0	5	2	1	5	3	1	4	18	19	21	4	4	2	1
0	53	1	0	1	3	3	3	3	2	3	2	3	3	2	2	3	2	2	0	5	2	1	5	3	1	4	18	19	21	4	4	2	1
0	53	1	0	1	3	3	3	3	2	3	2	3	3	2	2	3	2	2	0	5	2	1	5	3	1	4	18	19	21	4	4	2	1
1	53	1	1	2	2	1	1	2	1	1	2	2	1	1	3	2	0	1	1	2	2	2	2	1	1	1	10	13	11	3	3	2	1
1	55	1	1	1	3	2	1	1	1	1	1	1	1	2	1	3	0	1	0	4	4	1	1	2	2	2	10	10	16	3	3	2	1
1	55	1	0	3	1	3	3	1	3	3	3	2	3	3	1	3	3	1	0	2	2	1	1	1	1	2	17	19	10	4	4	2	1
1	55	1	1	1	0	1	0	0	0	0	1	0	1	1	1	0	0	0	0	2	4	1	1	4	1	1	2	4	14	1	1	1	#NULL!
1	56	1	1	0	0	1	0	0	0	0	3	0	1	1	3	0	0	0	0	5	5	1	1	1	1	1	1	8	15	1	2	1	1
1	57	1	0	1	1	0	1	0	1	0	2	1	2	1	1	1	1	0	0	1	1	1	1	1	1	1	4	9	7	1	2	1	1
1	57	1	0	1	3	1	1	1	1	1	1	0	1	1	1	0	1	0	0	3	5	1	3	2	1	1	9	5	16	2	2	1	#NULL!
1	57	1	0	1	3	1	1	0	1	1	1	1	0	1	1	1	1	0	0	3	2	2	2	2	1	1	8	6	13	2	2	1	#NULL!
1	57	1	0	1	0	1	1	1	0	1	0	0	1	1	1	1	0	0	0	2	3	1	2	3	1	1	5	4	13	2	1	1	#NULL!
1	57	1	1	1	0	0	1	0	1	0	1	0	1	3	1	0	1	1	0	1	2	1	1	4	1	1	3	8	11	1	2	1	1
1	57	1	1	1	3	1	1	1	1	1	1	1	1	1	1	1	1	1	0	1	1	1	1	2	1	1	9	8	8	2	2	1	1
1	59	1	1	1	0	1	1	1	0	0	2	1	0	1	0	2	0	0	0	2	3	1	1	2	1	1	4	6	11	1	2	1	#NULL!
1	59	1	0	3	3	3	3	2	3	2	2	3	2	3	1	3	2	3	0	5	5	1	5	5	5	5	19	19	31	4	4	2	1
1	59	1	0	1	2	1	1	0	1	1	1	1	0	1	0	1	0	0	0	5	2	1	5	4	1	1	7	4	19	2	1	1	#NULL!
1	60	1	1	1	1	2	1	1	1	2	0	1	3	0	0	1	0	0	0	2	3	1	1	2	1	1	9	5	11	2	2	1	#NULL!
1	60	1	1	1	1	2	2	3	1	3	1	2	3	1	0	1	0	1	1	1	2	1	1	2	1	1	13	10	9	3	3	2	1
1	60	1	1	1	1	1	0	0	1	0	1	1	0	0	0	1	0	0	0	4	5	1	1	2	1	1	4	3	15	1	1	1	#NULL!
1	61	1	1	1	2	2	2	1	1	3	2	0	1	1	2	1	1	1	0	4	4	3	4	4	2	5	12	9	26	3	2	2	1
1	61	1	1	1	1	2	2	3	1	0	0	1	2	1	0	1	1	1	0	3	3	1	1	2	1	1	10	7	12	3	2	2	#NULL!
1	61	1	1	0	0	1	1	0	0	1	1	1	1	0	0	0	0	0	0	4	4	1	3	3	1	2	3	3	18	1	1	1	#NULL!
1	61	1	1	1	3	1	1	0	1	0	1	1	1	1	1	1	0	0	0	2	2	1	1	2	1	1	7	6	10	2	2	1	#NULL!
1	62	1	1	1	3	1	1	1	1	0	0	1	1	1	1	1	1	0	0	3	5	2	2	2	2	2	8	6	18	2	2	1	#NULL!
1	63	1	1	1	0	1	1	0	1	0	1	0	0	1	0	0	0	0	0	4	3	1	2	4	1	1	4	2	16	1	1	1	#NULL!
1	63	1	0	1	1	1	2	1	1	2	1	1	2	1	1	1	0	0	0	3	3	3	1	3	4	4	9	7	21	2	2	1	#NULL!
1	63	1	1	0	3	1	3	0	1	0	1	0	0	0	2	1	0	0	0	3	4	5	2	1	1	1	8	4	17	2	1	1	#NULL!
1	63	1	1	1	1	3	2	1	3	0	2	3	2	1	0	2	0	2	1	2	4	1	2	4	1	3	11	13	17	3	3	2	1
1	64	1	0	0	1	1	0	0	1	0	1	1	0	1	1	1	1	0	0	1	4	1	1	1	1	1	3	6	10	1	2	1	#NULL!
1	64	1	0	1	1	1	1	0	1	1	1	1	1	1	2	1	1	1	1	3	3	1	1	2	5	5	6	10	20	2	3	1	1
1	65	1	0	1	2	2	0	0	1	0	1	1	1	0	0	0	0	0	0	1	5	1	1	2	1	1	6	3	12	2	1	1	#NULL!
1	65	1	0	2	2	1	0	1	1	1	1	1	1	1	1	0	0	1	0	4	4	1	5	4	1	1	8	6	20	2	2	1	#NULL!
1	65	1	0	1	2	1	1	1	1	1	2	1	2	1	1	0	1	1	0	3	2	2	3	3	4	4	8	9	21	2	2	1	1
0	65	1	1	3	3	1	0	0	1	1	1	1	0	1	0	1	0	0	0	4	2	1	4	2	1	1	9	4	15	2	1	1	#NULL!
1	67	1	1	1	1	1	1	1	1	1	1	1	1	0	1	1	0	0	0	4	4	3	5	5	4	4	7	5	29	2	2	1	#NULL!
0	68	1	0	1	0	1	1	0	1	1	0	0	0	0	0	1	1	0	0	3	4	2	2	2	1	1	5	2	15	2	1	1	#NULL!
1	68	1	1	1	2	1	1	1	2	1	1	1	1	1	1	0	1	1	0	4	2	2	2	1	2	1	9	7	14	2	2	1	#NULL!
1	68	1	0	1	1	1	1	1	1	1	1	1	1	1	0	1	1	0	0	5	3	1	5	3	1	3	7	6	21	2	2	1	#NULL!
1	68	1	1	1	1	0	1	0	0	0	0	1	1	0	1	0	0	0	0	3	5	1	1	3	1	4	3	3	18	1	1	1	#NULL!
1	69	1	0	1	0	0	1	0	1	1	1	0	2	1	2	0	0	0	0	3	3	1	3	1	2	2	4	6	15	1	2	1	#NULL!
1	69	1	1	2	1	3	3	2	1	3	1	1	3	1	1	2	2	2	0	5	3	2	5	5	4	5	15	13	29	4	3	2	1
1	70	1	0	1	3	1	0	0	1	1	0	0	0	0	0	1	0	1	0	4	4	2	2	2	2	2	7	2	18	2	1	1	#NULL!
1	70	1	1	1	0	1	1	1	1	1	1	1	0	1	1	1	1	0	0	4	4	1	2	4	1	3	6	6	19	2	2	1	#NULL!
1	70	1	1	1	3	1	1	1	1	1	0	1	1	1	1	1	0	0	0	2	2	1	2	2	1	2	9	5	12	2	2	1	#NULL!
1	71	1	0	1	1	3	3	3	1	1	1	1	1	1	1	1	1	0	1	1	5	1	1	1	1	1	13	8	11	3	2	2	1
1	71	1	0	1	1	1	1	0	1	0	1	1	1	1	1	0	0	0	0	3	3	1	4	3	1	2	5	5	17	2	2	1	#NULL!
0	72	1	1	1	1	1	0	0	1	0	1	1	0	1	0	1	0	0	0	2	2	1	1	4	1	1	4	4	12	1	1	1	#NULL!
1	80	1	0	0	0	0	1	0	1	0	1	0	0	1	0	0	0	1	0	4	4	1	3	1	1	1	2	3	15	1	1	1	#NULL!
1	81	1	0	0	3	3	2	3	3	0	1	0	0	1	0	1	0	0	0	3	1	1	3	1	2	3	14	3	14	3	1	2	#NULL!
1	23	1	0	3	3	2	1	0	3	0	0	0	1	1	1	0	1	0	0	2	2	1	2	3	1	1	12	4	12	3	1	2	#NULL!
1	21	1	1	2	1	2	2	2	2	1	0	1	1	1	1	1	1	0	0	1	1	1	1	1	1	1	12	6	7	3	2	2	#NULL!
1	21	1	1	1	0	1	0	0	1	1	0	1	0	1	0	0	0	0	0	2	3	1	1	1	1	1	4	2	10	1	1	1	#NULL!
0	23	1	0	2	1	3	3	2	3	2	2	2	2	1	2	1	2	1	1	3	4	1	3	3	1	3	16	14	18	4	3	2	1
0	37	1	1	0	0	1	1	1	1	0	1	1	1	1	0	3	0	0	0	3	3	3	3	3	1	1	4	7	17	1	2	1	#NULL!
0	21	1	0	1	0	1	1	0	2	3	1	2	0	1	2	2	0	0	0	3	4	1	1	1	1	1	8	8	12	2	2	1	1
0	21	1	0	1	1	1	1	0	1	0	0	1	2	2	0	1	0	0	3	2	1	1	1	1	1	1	5	9	8	2	2	1	1
0	21	1	0	3	2	1	1	1	1	2	2	2	3	3	2	3	3	1	1	3	4	3	4	3	1	1	11	20	19	3	5	2	1
0	22	1	0	1	0	1	0	0	1	1	1	1	0	0	0	0	0	0	0	3	2	1	1	1	1	2	4	2	11	1	1	1	#NULL!
0	23	1	0	1	1	1	1	0	1	0	1	0	0	1	0	1	0	0	1	2	1	1	1	1	1	1	5	4	8	2	1	1	#NULL!
0	23	1	0	1	1	1	0	0	1	0	1	1	1	1	0	1	0	0	0	3	2	3	2	3	1	1	4	5	15	1	2	1	#NULL!
1	23	1	0	3	1	3	1	3	1	1	0	1	0	1	1	1	0	0	0	3	1	1	3	3	1	2	13	4	14	3	1	2	#NULL!
0	24	1	0	1	1	1	1	0	1	0	1	2	2	3	1	3	1	0	0	2	2	1	1	1	1	1	5	13	9	2	3	1	1
0	24	1	0	0	1	1	1	0	1	0	1	3	3	3	3	2	0	0	1	1	3	1	1	1	1	1	4	16	9	1	4	1	1
0	24	1	0	1	1	1	1	0	1	0	1	1	3	2	2	1	0	1	0	4	3	1	1	1	1	1	5	11	12	2	3	1	1
0	24	1	0	2	1	2	1	0	2	1	1	1	2	1	1	0	1	0	0	3	3	1	2	3	1	1	9	7	14	2	2	1	#NULL!
0	24	1	0	2	1	2	1	0	2	1	1	1	2	1	1	0	1	0	0	3	3	1	2	3	1	1	9	7	14	2	2	1	#NULL!
0	25	1	1	3	3	3	3	2	3	3	3	3	3	3	2	2	3	0	1	2	3	2	1	4	1	1	20	20	14	4	5	2	1
0	25	1	0	2	2	2	2	1	2	1	2	2	3	2	3	3	2	1	2	3	3	1	2	2	1	1	12	20	13	3	5	2	1
0	26	1	0	1	1	1	1	1	1	2	1	2	3	1	0	3	2	0	0	4	2	1	4	3	2	1	8	12	17	2	3	1	1
0	26	1	0	1	0	0	1	0	0	0	1	0	0	1	0	1	0	0	0	3	3	1	2	3	1	2	2	3	15	1	1	1	#NULL!
0	26	1	0	1	0	1	0	0	1	1	2	0	2	1	3	1	1	1	0	4	2	1	2	2	1	1	4	11	13	1	3	1	1
0	26	1	0	1	1	1	1	2	1	2	2	2	1	2	3	1	1	2	2	3	3	1	1	1	1	1	9	16	11	2	4	1	1
0	27	1	1	0	0	3	0	1	1	1	0	0	1	1	3	0	0	1	0	4	1	1	2	2	1	1	6	6	12	2	2	1	#NULL!
0	27	1	0	1	1	1	1	1	1	0	1	1	1	1	1	1	0	0	0	3	3	3	3	3	2	3	6	6	20	2	2	1	#NULL!
0	28	1	0	2	1	0	2	1	1	1	0	0	0	1	1	1	0	0	0	1	1	1	1	1	1	1	8	3	7	2	1	1	#NULL!
0	28	1	0	1	1	1	1	0	1	1	1	1	2	1	2	1	0	0	0	4	4	2	1	3	1	1	6	8	16	2	2	1	1
0	28	1	0	1	2	3	1	0	1	0	2	1	2	1	1	3	0	0	0	3	1	1	1	1	1	1	8	10	9	2	3	1	1
0	28	1	0	3	3	3	3	3	1	3	0	3	3	0	1	3	0	1	0	2	1	1	1	1	1	2	19	11	9	4	3	2	1
0	29	1	1	1	0	0	1	0	1	0	1	0	0	2	0	1	0	1	0	2	1	1	1	1	1	1	3	5	8	1	2	1	#NULL!
0	30	1	0	1	1	1	1	1	1	0	1	1	2	1	2	1	0	1	0	1	1	1	1	1	1	1	6	9	7	2	2	1	1
0	31	1	0	1	0	0	1	0	0	0	3	1	0	1	2	0	2	2	0	3	1	1	1	1	1	1	2	11	9	1	3	1	1
0	31	1	1	1	1	3	3	0	3	0	1	0	0	1	1	1	0	0	0	1	1	1	1	1	1	1	11	4	7	3	1	2	#NULL!
0	31	1	0	1	0	1	1	0	1	3	1	1	1	1	0	1	1	1	0	1	2	1	1	1	1	1	7	7	8	2	2	1	#NULL!
0	35	1	0	3	2	3	3	3	3	2	1	1	3	2	1	1	1	1	0	3	5	3	3	3	1	1	19	11	19	4	3	2	1
0	39	1	1	1	1	1	1	1	1	0	1	0	0	2	1	0	1	1	0	1	1	1	1	1	1	1	6	6	7	2	2	1	#NULL!
0	40	1	0	1	2	1	3	1	2	0	2	3	3	3	1	3	1	0	0	1	1	1	4	2	1	1	10	16	11	3	4	2	1
0	41	1	1	2	3	2	1	1	3	0	2	1	1	1	2	0	1	1	0	3	2	1	3	2	5	5	12	9	21	3	2	2	1
0	42	1	1	1	1	1	1	1	0	1	0	0	0	0	0	0	1	0	0	4	4	1	3	4	1	1	6	1	18	2	1	1	#NULL!
0	42	1	1	1	0	1	1	1	1	0	2	0	1	3	1	0	0	0	0	1	4	1	1	1	1	1	5	7	10	2	2	1	#NULL!
0	43	1	1	1	1	1	1	1	1	1	1	1	2	1	1	1	1	1	0	1	1	1	1	1	3	1	7	9	9	2	2	1	1
0	53	1	1	2	1	1	1	1	1	0	1	0	1	1	2	1	0	1	0	2	3	1	1	1	1	1	7	7	10	2	2	1	#NULL!
0	56	1	0	1	3	3	3	3	3	3	0	0	0	3	0	0	3	0	1	1	1	1	1	1	1	1	19	7	7	4	2	2	#NULL!
0	59	1	1	1	0	1	1	0	0	1	0	0	0	1	0	0	0	0	0	2	2	1	2	2	1	1	4	1	11	1	1	1	#NULL!
0	65	1	0	1	3	1	1	1	1	1	0	0	1	1	0	0	1	0	0	4	4	1	2	3	2	1	9	3	17	2	1	1	#NULL!
1	70	1	0	0	0	1	0	0	1	1	0	0	0	1	0	0	0	0	0	4	5	2	5	4	2	1	3	1	23	1	1	1	#NULL!
1	19	1	0	3	3	3	3	3	3	3	1	3	3	2	3	3	3	1	3	5	5	5	1	5	1	1	21	22	23	4	5	2	1
1	20	1	0	1	1	3	1	1	3	1	2	1	2	2	3	3	2	1	0	2	2	1	1	1	1	1	11	16	9	3	4	2	1
1	21	1	0	3	3	3	2	3	3	3	3	3	1	2	3	3	3	2	1	4	4	1	1	3	1	1	20	21	15	4	5	2	1
1	21	1	0	3	2	2	2	1	3	3	3	3	3	3	3	3	2	2	3	3	3	2	1	2	2	2	16	25	15	4	5	2	1
1	21	1	0	1	1	1	1	0	1	0	3	1	2	2	2	1	2	0	0	3	2	1	1	3	1	1	5	13	12	2	3	1	1
1	21	1	0	2	1	1	3	1	2	1	2	1	2	3	3	1	3	1	0	2	5	1	1	5	1	1	11	16	16	3	4	2	1
1	21	1	0	1	0	1	1	2	2	1	1	1	1	1	0	0	2	1	0	1	1	1	1	2	1	1	8	7	8	2	2	1	#NULL!
1	21	1	0	2	1	1	1	0	3	0	1	2	1	3	1	3	3	0	1	1	4	1	1	1	1	1	8	15	10	2	4	1	1
0	21	1	0	3	3	3	3	0	0	0	3	3	2	0	3	3	2	0	0	3	1	1	1	1	1	1	12	16	9	3	4	2	1
1	21	1	0	3	2	2	3	1	2	2	3	3	3	3	3	3	2	1	3	1	3	1	1	1	1	1	15	24	9	4	5	2	1
1	21	1	0	3	1	1	3	1	2	3	0	0	1	0	2	1	2	0	1	1	1	1	1	2	1	2	14	7	9	3	2	2	#NULL!
1	21	1	1	1	2	3	2	3	1	0	1	1	2	1	0	1	0	0	0	1	5	1	1	2	1	1	12	6	12	3	2	2	#NULL!
1	21	1	0	3	2	2	3	2	2	2	2	3	2	3	3	3	3	3	3	4	3	4	2	5	3	3	16	25	24	4	5	2	1
1	21	1	0	1	1	2	2	2	2	1	3	3	3	3	1	3	2	0	0	4	4	1	1	2	1	2	11	18	15	3	4	2	1
1	22	1	0	3	2	3	1	2	3	1	2	3	2	1	1	3	1	1	0	2	4	1	1	2	1	1	15	14	12	4	3	2	1
1	22	1	0	3	3	3	3	3	3	1	3	2	3	3	1	2	2	3	0	1	1	1	1	1	1	1	19	19	7	4	4	2	1
1	22	1	0	2	1	1	1	3	3	0	1	2	1	1	2	1	0	1	0	1	1	1	1	2	1	1	11	9	8	3	2	2	1
1	22	1	0	3	2	3	2	1	2	3	3	2	2	2	2	3	2	2	0	5	5	1	5	5	3	5	16	18	29	4	4	2	1
1	23	1	0	2	1	1	1	1	1	1	1	1	0	1	0	1	0	1	1	1	1	1	2	1	1	1	8	6	8	2	2	1	#NULL!
1	23	1	0	3	3	3	3	3	3	3	2	2	2	3	0	1	1	2	0	4	5	4	1	5	1	2	21	13	22	4	3	2	1
1	23	1	1	3	2	2	1	3	3	2	2	1	3	3	2	2	1	2	0	2	2	2	1	2	2	4	16	16	15	4	4	2	1
1	23	1	0	2	1	2	2	2	2	0	1	0	2	2	3	0	1	1	0	1	1	1	1	2	1	1	11	10	8	3	3	2	1
1	23	1	0	2	1	2	2	2	2	0	1	0	2	2	3	0	1	1	0	1	1	1	1	2	1	1	11	10	8	3	3	2	1
1	23	1	0	3	0	3	3	3	3	3	2	3	3	3	3	3	2	2	2	3	1	1	1	5	1	3	18	23	15	4	5	2	1
1	23	1	0	3	1	3	3	1	3	0	3	3	3	3	2	2	0	0	1	3	1	1	1	1	1	1	14	17	9	3	4	2	1
1	23	1	0	3	0	3	1	1	2	2	0	0	1	1	1	1	0	0	0	3	3	1	1	3	2	1	12	4	14	3	1	2	#NULL!
1	23	1	0	1	1	1	1	1	0	0	2	0	3	3	1	1	0	0	1	3	1	1	2	1	1	1	5	11	10	2	3	1	1
1	24	1	0	1	1	3	1	1	1	1	0	1	2	1	1	1	0	2	0	4	4	1	1	5	1	3	9	8	19	2	2	1	1
1	24	1	0	3	3	3	3	1	2	3	3	2	3	3	2	2	2	2	2	3	2	2	2	5	2	2	18	21	18	4	5	2	1
1	24	1	0	1	1	1	1	1	2	1	2	1	2	2	2	2	0	0	0	4	4	2	2	4	1	3	8	11	20	2	3	1	1
1	24	1	0	3	1	1	3	3	3	3	3	3	3	3	3	3	2	0	0	5	5	1	3	3	3	4	17	20	24	4	5	2	1
1	24	1	0	2	3	3	2	3	1	3	1	2	2	1	2	3	1	1	0	2	3	1	1	1	1	1	17	13	10	4	3	2	1
1	24	1	0	1	1	2	1	2	1	3	2	1	2	3	2	2	0	0	0	5	3	2	2	3	2	1	11	12	18	3	3	2	1
1	24	1	0	1	0	2	3	0	0	0	1	1	2	2	0	3	1	0	1	4	4	1	4	2	1	2	6	11	18	2	3	1	1
1	24	1	0	3	3	3	3	3	3	1	2	2	2	2	2	3	2	2	2	1	1	1	1	1	1	1	19	19	7	4	4	2	1
1	24	1	0	1	3	3	3	0	1	1	3	3	2	1	3	3	1	0	3	2	3	1	1	1	1	1	12	19	10	3	4	2	1
1	24	1	1	1	1	1	2	3	1	2	1	1	2	2	3	3	3	3	2	5	5	2	4	5	1	2	11	20	24	3	5	2	1
1	24	1	0	1	1	3	1	0	1	1	1	1	1	1	1	0	1	0	0	4	3	1	2	2	1	1	8	6	14	2	2	1	#NULL!
0	24	1	1	1	1	1	1	1	2	1	2	1	3	2	3	0	0	3	0	3	2	1	1	1	1	1	8	14	10	2	3	1	1
1	24	1	0	2	1	2	2	1	1	2	0	1	3	2	2	1	1	0	0	4	4	1	2	5	4	4	11	10	24	3	3	2	1
1	24	1	0	2	1	2	1	1	2	2	1	2	3	1	2	3	2	1	0	5	5	3	3	4	3	5	11	15	28	3	4	2	1
0	24	1	1	0	0	1	0	1	1	1	1	1	0	3	3	1	1	1	0	3	3	1	2	2	1	1	4	11	13	1	3	1	1
1	25	1	0	1	1	1	1	1	1	1	1	1	1	1	1	1	1	1	0	1	1	1	1	2	1	1	7	8	8	2	2	1	1
1	25	1	0	1	0	2	1	1	0	0	1	1	2	1	3	1	0	0	1	1	2	1	1	4	1	1	5	10	11	2	3	1	1
1	25	1	0	3	3	2	3	0	2	3	2	2	3	3	3	3	2	0	1	5	5	3	3	5	5	5	16	19	31	4	4	2	1
1	25	1	0	3	1	3	2	2	3	2	1	2	1	1	2	1	1	0	1	4	5	1	1	5	3	1	16	10	20	4	3	2	1
1	26	1	0	1	1	1	1	1	1	0	2	1	1	2	1	2	1	0	0	1	4	1	1	3	1	2	6	10	13	2	3	1	1
1	26	1	999	3	1	3	3	1	1	2	3	2	1	3	3	3	3	1	1	2	2	1	1	3	1	1	14	20	11	3	5	2	1
1	26	1	0	3	3	3	3	3	3	3	3	3	3	3	3	3	3	3	3	1	1	1	1	1	1	1	21	27	7	4	5	2	1
1	26	1	1	3	1	2	3	1	3	3	2	3	3	3	3	2	3	3	1	4	4	1	1	4	1	4	16	23	19	4	5	2	1
1	26	1	1	1	1	2	3	3	3	3	3	3	1	3	1	1	1	1	1	2	4	2	2	2	2	1	16	15	15	4	4	2	1
1	27	1	0	2	0	1	1	0	2	0	2	2	3	2	2	2	1	0	0	1	1	1	1	1	1	1	6	14	7	2	3	1	1
1	27	1	1	3	2	2	3	3	3	1	3	3	3	3	3	1	2	2	1	3	3	1	1	3	1	1	17	21	13	4	5	2	1
1	28	1	0	1	3	3	1	0	1	3	3	3	3	3	1	3	3	0	0	1	5	1	1	4	1	1	12	19	14	3	4	2	1
1	28	1	1	1	3	3	1	1	3	2	3	3	3	3	3	3	3	0	0	3	4	3	2	4	2	2	14	21	20	3	5	2	1
1	29	1	0	3	1	3	3	1	3	2	3	3	3	3	2	3	3	1	0	4	4	1	4	2	4	2	16	21	21	4	5	2	1
1	29	1	0	1	0	1	1	0	2	1	1	1	1	1	2	1	0	1	0	3	2	1	1	2	1	1	6	8	11	2	2	1	1
1	29	1	0	3	3	3	3	0	3	1	3	2	3	3	3	3	3	0	1	2	2	2	2	3	1	2	16	21	14	4	5	2	1
1	30	1	0	1	1	1	0	1	0	1	3	2	3	2	2	3	2	1	0	2	2	1	1	2	1	1	5	18	10	2	4	1	1
1	30	1	0	2	3	3	2	3	2	2	2	3	3	2	2	3	3	1	0	5	4	3	3	4	1	4	17	19	24	4	4	2	1
1	30	1	1	3	2	3	3	2	1	1	2	3	1	1	1	2	3	2	0	1	2	1	1	2	1	1	15	15	9	4	4	2	1
1	31	1	0	1	1	1	1	0	1	1	1	1	1	1	1	3	1	2	1	2	2	1	1	2	1	1	6	12	10	2	3	1	1
1	32	1	0	2	0	1	1	0	2	1	0	1	3	3	1	1	1	0	0	1	2	1	1	2	1	1	7	10	9	2	3	1	1
1	34	1	0	1	1	1	1	1	1	0	1	1	1	1	1	1	1	0	0	1	2	1	1	1	1	1	6	7	8	2	2	1	#NULL!
1	34	1	0	3	1	2	2	1	1	1	2	3	3	3	3	3	2	2	3	2	3	1	1	1	1	1	11	24	10	3	5	2	1
1	35	1	0	2	3	3	3	1	1	2	1	3	2	2	2	3	2	1	1	2	2	1	2	1	1	2	15	17	11	4	4	2	1
1	35	1	0	2	3	1	3	1	1	1	1	1	2	1	3	0	2	1	0	4	4	1	1	1	1	1	12	11	13	3	3	2	1
1	37	1	1	3	1	3	3	2	3	3	3	2	3	3	3	1	3	3	0	5	5	5	5	5	5	5	18	21	35	4	5	2	1
1	37	1	1	3	1	3	3	2	3	3	3	2	3	3	3	1	3	3	0	5	5	5	5	5	5	5	18	21	35	4	5	2	1
1	38	1	1	3	3	1	1	0	1	0	3	3	3	3	3	3	3	0	0	5	5	1	2	2	1	1	9	21	17	2	5	1	1
1	40	1	1	3	1	3	2	2	3	3	1	1	1	3	1	3	0	1	1	4	4	1	2	4	1	1	17	12	17	4	3	2	1
0	40	1	0	3	2	3	3	2	3	3	3	3	3	3	1	3	0	1	3	5	5	5	4	5	3	5	19	20	32	4	5	2	1
1	49	1	1	2	1	2	2	1	1	1	1	2	1	3	1	2	1	3	0	4	4	1	2	2	1	1	10	14	15	3	3	2	1
1	53	1	0	1	1	1	1	0	1	1	0	0	0	1	0	0	0	0	0	5	2	1	5	3	1	4	6	1	21	2	1	1	#NULL!
1	55	1	1	1	1	2	1	1	1	1	2	1	1	1	2	2	2	1	0	3	2	1	1	1	1	1	8	12	10	2	3	1	1
1	57	1	0	1	1	0	1	1	1	0	0	0	0	0	1	0	1	0	0	1	1	1	1	1	1	1	5	2	7	2	1	1	#NULL!
1	59	1	0	3	2	2	3	3	2	3	3	2	2	3	2	2	2	1	0	5	5	5	5	5	5	5	18	17	35	4	4	2	1
0	61	1	1	1	1	1	1	1	1	0	1	1	1	0	1	1	1	0	0	3	1	1	2	1	1	1	6	6	10	2	2	1	#NULL!
0	62	1	1	3	1	3	3	3	2	1	2	2	3	3	0	0	1	1	0	1	1	1	1	1	1	1	16	12	7	4	3	2	1
1	67	1	0	1	2	3	3	2	3	0	0	0	1	1	2	1	3	1	0	1	1	1	1	1	1	1	14	9	7	3	2	2	1
1	68	1	0	1	0	3	3	1	1	1	3	3	3	3	2	1	3	1	1	5	3	1	4	3	3	1	10	20	20	3	5	2	1
0	75	1	1	3	1	1	1	1	3	0	1	1	3	1	3	3	0	0	1	1	3	1	1	2	1	1	10	13	10	3	3	2	1
0	22	1	0	1	1	2	2	1	2	1	3	2	3	3	1	1	2	2	0	3	5	3	3	5	3	2	10	17	24	3	4	2	1
0	23	1	0	1	0	1	1	3	1	1	3	3	1	2	3	3	0	0	0	4	4	2	3	2	1	3	8	15	19	2	4	1	1
0	23	1	0	3	2	2	3	3	1	1	1	3	3	3	2	3	1	1	0	3	5	1	1	5	3	1	15	17	19	4	4	2	1
0	26	1	0	1	1	1	1	1	1	0	1	0	0	1	1	1	0	1	0	4	5	2	1	2	1	1	6	5	16	2	2	1	#NULL!
0	57	1	0	1	1	0	1	1	1	1	1	0	1	1	1	0	1	0	0	5	4	1	1	3	1	1	6	5	16	2	2	1	#NULL!
1	36	1	0	3	3	3	3	3	2	3	3	3	3	3	3	3	3	3	1	2	5	1	3	5	2	5	20	25	23	4	5	2	1
1	21	1	0	1	0	1	2	0	3	1	2	1	3	2	2	0	0	0	1	2	4	1	1	1	1	1	8	11	11	2	3	1	1
1	21	1	0	1	1	2	2	1	3	1	3	2	1	1	1	2	3	3	0	3	3	1	1	2	1	2	11	16	13	3	4	2	1
1	21	1	0	1	1	2	3	1	2	1	3	3	2	3	2	1	0	0	0	2	1	1	1	1	1	1	11	14	8	3	3	2	1
1	22	1	0	3	1	1	2	2	2	2	1	1	1	1	3	2	1	1	1	1	2	1	1	1	1	1	13	12	8	3	3	2	1
1	22	1	0	3	3	3	3	1	3	3	3	3	3	3	3	3	3	1	3	1	1	1	1	5	1	1	19	25	11	4	5	2	1
1	23	1	0	3	0	3	3	3	1	1	1	1	2	2	1	3	3	3	0	1	1	1	2	1	1	1	14	16	8	3	4	2	1
1	23	1	0	3	3	3	2	0	2	2	2	3	2	2	1	3	0	0	1	1	5	1	1	5	1	1	15	14	15	4	3	2	1
1	24	1	0	3	3	3	1	3	3	2	3	3	3	3	3	3	3	3	0	2	2	1	1	1	1	1	18	24	9	4	5	2	1
0	25	1	0	3	1	3	3	0	2	1	3	3	3	3	2	3	2	2	2	1	2	1	3	2	1	2	13	23	12	3	5	2	1
1	26	1	0	2	1	3	3	0	2	1	3	2	3	3	1	3	2	0	2	3	5	2	2	4	1	3	12	19	20	3	4	2	1
1	28	1	0	2	2	1	3	3	3	0	3	2	1	1	0	2	1	1	0	1	1	1	1	1	1	1	14	11	7	3	3	2	1
1	48	1	1	3	3	3	3	3	3	3	1	2	3	3	1	3	1	2	0	5	5	1	1	5	5	5	21	16	27	4	4	2	1
0	74	1	1	1	0	1	2	1	3	0	1	3	3	2	1	3	1	0	2	1	1	1	1	1	1	1	8	16	7	2	4	1	1
0	21	1	0	3	0	3	3	3	3	0	1	3	3	3	3	3	1	0	0	2	1	1	1	1	1	1	15	17	8	4	4	2	1
0	34	1	0	3	2	3	2	2	2	1	2	3	2	2	2	2	3	3	1	1	1	1	1	1	1	1	15	20	7	4	5	2	1
0	38	1	0	3	3	3	3	3	3	3	3	3	3	3	3	3	3	3	2	5	5	3	2	5	1	1	21	26	22	4	5	2	1
1	38	1	1	1	2	1	1	3	3	1	3	1	0	1	1	0	3	0	0	1	2	1	1	1	1	1	12	9	8	3	2	2	1
1	21	1	0	1	0	1	1	1	1	0	1	0	1	0	1	0	0	0	0	4	2	5	5	4	5	4	5	3	29	2	1	1	#NULL!
1	21	1	0	2	2	1	1	1	1	3	1	2	1	1	1	1	0	0	0	4	2	2	2	3	3	3	11	7	19	3	2	2	#NULL!
1	21	1	0	0	0	1	0	0	0	1	0	0	2	1	1	0	1	0	0	1	1	1	1	1	1	1	2	5	7	1	2	1	#NULL!
1	22	1	0	1	1	1	1	0	1	1	1	1	1	1	2	0	0	0	0	1	5	1	2	5	1	3	6	6	18	2	2	1	#NULL!
1	22	1	0	1	0	1	1	1	1	0	2	0	1	2	1	1	2	0	0	2	1	1	1	1	1	1	5	9	8	2	2	1	1
1	23	1	0	1	1	1	1	0	1	0	0	1	0	0	0	0	0	0	0	2	3	1	1	2	1	1	5	1	11	2	1	1	#NULL!
1	23	1	0	1	1	2	1	1	0	0	0	0	1	1	0	2	1	0	0	2	4	1	1	3	1	2	6	5	14	2	2	1	#NULL!
1	24	1	0	1	1	1	1	0	1	0	2	0	0	1	0	0	0	0	0	4	4	1	1	3	1	2	5	3	16	2	1	1	#NULL!
1	24	1	0	1	1	1	1	0	1	0	0	1	2	1	2	0	0	1	0	2	2	3	1	4	2	1	5	7	15	2	2	1	#NULL!
1	25	1	0	1	1	1	1	1	2	0	0	0	1	1	0	1	0	0	0	1	2	1	1	1	1	1	7	3	8	2	1	1	#NULL!
1	25	1	0	1	1	1	2	1	1	1	2	1	0	1	0	0	0	0	0	3	4	1	2	4	1	1	8	4	16	2	1	1	#NULL!
1	26	1	0	1	1	1	1	1	1	0	2	2	1	2	2	3	1	0	0	3	4	1	1	2	1	1	6	13	13	2	3	1	1
1	28	1	1	1	1	1	1	0	1	1	1	1	1	1	1	0	0	0	0	2	2	1	3	1	1	1	6	5	11	2	2	1	#NULL!
0	28	1	0	0	0	0	0	0	0	0	0	0	0	0	0	0	0	0	0	2	1	1	1	1	1	1	0	0	8	1	1	1	#NULL!
1	29	1	0	1	1	3	1	1	1	0	1	1	1	1	0	0	1	0	0	1	1	1	1	2	1	1	8	5	8	2	2	1	#NULL!
1	36	1	1	0	0	1	1	1	1	0	1	0	0	1	1	0	0	0	0	1	1	1	1	1	1	1	4	3	7	1	1	1	#NULL!
1	36	1	1	1	0	1	0	0	1	1	0	0	0	1	0	0	0	0	0	3	1	1	1	1	1	1	4	1	9	1	1	1	#NULL!
0	37	1	1	0	0	1	1	1	0	0	0	0	0	0	0	0	0	0	0	1	3	1	1	2	1	1	3	0	10	1	1	1	#NULL!
0	37	1	0	0	0	0	0	0	0	0	0	0	0	0	0	0	0	0	0	1	1	1	1	1	1	1	0	0	7	1	1	1	#NULL!
1	40	1	1	1	0	1	1	1	0	1	0	1	1	0	1	0	0	0	0	2	2	1	1	1	1	1	5	3	9	2	1	1	#NULL!
1	44	1	1	1	3	1	1	3	1	0	1	0	0	0	0	0	0	0	0	1	3	1	1	1	1	1	10	1	9	3	1	2	#NULL!
1	46	1	1	1	1	1	1	1	1	0	0	0	0	1	1	0	0	0	0	3	2	1	1	1	1	1	6	2	10	2	1	1	#NULL!
1	50	1	1	0	0	1	1	0	1	1	1	0	0	0	0	0	1	0	0	3	5	1	1	4	1	1	4	2	16	1	1	1	#NULL!
1	53	1	0	3	3	2	2	1	1	0	0	0	1	1	2	0	0	1	0	1	1	1	1	1	1	1	12	5	7	3	2	2	#NULL!
1	55	1	0	1	1	1	1	1	0	0	0	0	1	1	0	0	0	0	0	3	3	2	3	2	2	2	5	2	17	2	1	1	#NULL!
1	55	1	1	2	2	1	2	1	1	1	1	1	0	0	0	1	0	0	0	5	5	2	3	3	1	1	10	3	20	3	1	2	#NULL!
1	57	1	0	0	3	0	0	0	0	0	1	0	1	1	0	0	1	0	0	1	1	1	1	1	1	1	3	4	7	1	1	1	#NULL!
1	58	1	1	0	0	0	0	0	0	0	0	0	0	0	0	0	0	0	0	3	1	1	4	3	1	1	0	0	14	1	1	1	#NULL!
1	60	1	1	0	0	1	0	0	1	0	0	0	1	0	1	0	0	0	0	3	3	1	1	1	1	1	2	2	11	1	1	1	#NULL!
1	62	1	1	0	0	1	1	0	0	0	0	0	1	0	0	0	0	0	0	3	3	1	1	1	1	1	2	1	11	1	1	1	#NULL!
1	63	1	1	1	0	1	0	0	1	1	1	1	1	0	1	0	0	0	0	4	4	1	4	3	1	1	4	4	18	1	1	1	#NULL!
1	64	1	1	1	0	1	1	1	0	0	0	0	1	1	0	0	0	0	0	3	3	1	2	1	1	2	4	2	13	1	1	1	#NULL!
1	64	1	0	0	0	0	0	0	1	0	0	0	0	1	1	0	0	0	0	2	2	1	2	1	1	1	1	2	10	1	1	1	#NULL!
0	65	1	1	1	1	1	1	1	1	1	1	1	1	1	1	1	1	1	0	3	4	2	2	4	2	4	7	8	21	2	2	1	1
1	65	1	0	0	0	1	0	0	0	0	0	0	0	0	0	0	0	0	0	3	3	1	1	1	1	1	1	0	11	1	1	1	#NULL!
1	65	1	1	0	1	0	0	0	0	0	0	0	0	0	0	0	0	0	0	4	4	1	2	2	1	2	1	0	16	1	1	1	#NULL!
1	67	1	0	0	3	1	0	0	1	1	0	0	0	0	0	0	0	0	0	4	1	1	5	1	1	1	6	0	14	2	1	1	#NULL!
1	68	1	0	0	0	1	1	0	1	0	0	0	1	0	0	0	0	0	0	1	4	1	1	2	1	1	3	1	11	1	1	1	#NULL!
1	69	1	0	0	0	1	0	0	0	1	0	0	0	0	0	0	0	0	0	3	3	3	4	3	1	1	2	0	18	1	1	1	#NULL!
0	22	1	0	1	0	1	1	0	1	0	0	0	1	0	0	1	0	0	0	3	2	1	1	1	1	1	4	2	10	1	1	1	#NULL!
0	24	1	0	1	0	1	0	1	2	1	0	0	1	0	0	2	2	0	0	1	1	1	1	2	1	1	6	5	8	2	2	1	#NULL!
0	37	1	0	0	0	0	0	0	0	0	0	0	0	0	0	0	0	0	0	1	1	1	1	1	1	1	0	0	7	1	1	1	#NULL!
0	65	1	1	0	0	0	0	1	1	0	0	0	0	0	0	0	0	0	0	2	4	1	1	1	1	1	2	0	11	1	1	1	#NULL!
1	63	1	1	2	1	1	1	1	1	1	0	0	1	1	1	0	0	0	0	3	3	1	3	1	2	1	8	3	14	2	1	1	#NULL!
1	23	1	0	1	0	1	1	0	0	1	0	0	1	1	0	0	0	0	0	4	5	1	1	3	1	1	4	2	16	1	1	1	#NULL!
1	38	1	1	2	1	1	1	1	1	1	1	1	1	1	2	1	1	0	0	2	2	1	1	2	1	1	8	8	10	2	2	1	1
1	56	1	1	1	0	1	1	0	1	0	1	1	1	1	0	0	1	0	1	1	1	1	1	1	1	1	4	6	7	1	2	1	#NULL!
0	36	1	1	0	0	0	0	0	0	0	0	0	0	0	0	0	0	0	0	1	1	1	1	1	1	1	0	0	7	1	1	1	#NULL!
0	32	1	0	1	0	1	0	1	1	0	1	0	0	1	1	1	1	0	0	3	3	1	2	2	1	1	4	5	13	1	2	1	#NULL!
1	65	1	0	1	1	2	2	2	1	1	1	1	1	1	1	2	1	1	0	2	2	1	2	2	1	2	10	9	12	3	2	2	1
1	65	1	0	1	3	1	1	0	1	0	1	1	1	1	1	1	1	0	0	4	2	2	2	3	2	2	7	7	17	2	2	1	#NULL!
1	21	1	0	0	0	1	1	0	2	0	1	0	1	0	2	2	1	0	0	1	1	1	1	1	1	1	4	7	7	1	2	1	#NULL!
1	21	1	0	1	1	1	1	1	2	0	1	0	1	0	2	0	0	0	0	1	1	1	1	1	1	1	7	4	7	2	1	1	#NULL!
1	23	1	999	2	1	3	2	1	1	0	1	1	2	1	0	1	1	0	0	4	3	1	1	1	1	1	10	7	12	3	2	2	#NULL!
1	24	1	0	1	2	3	1	1	2	3	1	1	2	1	2	3	1	0	0	2	2	1	1	3	1	1	13	11	11	3	3	2	1
1	31	1	1	3	1	3	3	3	1	1	1	3	3	1	2	3	3	3	1	3	1	2	1	1	1	1	15	20	10	4	5	2	1
0	33	1	1	1	0	1	1	0	1	0	0	1	0	1	0	0	0	0	0	2	1	1	1	2	1	1	4	2	9	1	1	1	#NULL!
1	63	1	0	1	1	1	1	1	1	1	0	1	1	1	2	1	1	0	0	2	4	2	2	2	2	2	7	7	16	2	2	1	#NULL!
1	63	1	0	1	1	1	1	1	1	1	0	1	1	1	2	1	1	0	0	2	4	2	2	2	2	2	7	7	16	2	2	1	#NULL!
0	19	1	0	0	0	2	1	0	1	0	2	1	0	1	0	1	0	0	0	4	4	3	3	3	2	3	4	5	22	1	2	1	#NULL!
0	33	1	0	1	1	1	1	0	0	0	1	1	0	3	0	0	0	0	0	1	1	1	1	1	1	1	4	5	7	1	2	1	#NULL!
0	48	1	1	2	3	3	3	1	1	0	1	1	1	1	0	1	0	1	0	3	3	2	3	3	1	1	13	6	16	3	2	2	#NULL!
1	55	1	1	1	1	1	1	0	2	1	2	1	3	1	2	1	1	0	0	3	1	1	1	2	1	2	7	11	11	2	3	1	1
1	20	1	0	3	2	2	2	0	3	0	0	2	1	3	2	0	0	1	0	1	1	1	1	1	1	1	12	9	7	3	2	2	1
1	23	1	0	3	0	1	1	1	1	1	3	1	3	3	3	1	3	2	0	3	3	1	1	1	1	1	8	19	11	2	4	1	1
1	25	1	0	3	2	1	2	2	3	1	3	1	1	1	1	1	1	2	1	3	2	2	1	2	1	5	14	12	16	3	3	2	1
1	29	1	1	1	1	2	2	1	2	0	1	1	3	1	1	1	0	0	0	2	1	1	1	1	1	1	9	8	8	2	2	1	1
1	36	1	0	2	1	2	3	0	1	1	1	3	3	3	1	3	3	1	0	4	4	1	5	3	1	1	10	18	19	3	4	2	1
0	75	1	1	3	2	2	1	1	1	0	1	1	3	2	2	2	0	0	0	1	2	1	1	1	1	1	10	11	8	3	3	2	1
1	58	1	1	1	2	1	3	3	1	2	3	1	3	1	3	3	3	3	0	3	3	1	1	2	5	2	13	20	17	3	5	2	1
1	59	1	1	1	0	1	1	1	1	1	0	1	1	1	2	1	1	0	0	3	4	1	1	4	1	1	6	7	15	2	2	1	#NULL!
0	25	1	0	0	0	1	0	0	1	1	0	0	0	0	0	0	0	0	0	4	1	1	1	1	1	1	3	0	10	1	1	1	#NULL!
1	60	1	1	1	0	1	1	1	1	2	1	1	3	1	0	1	1	1	0	4	3	3	4	4	2	3	7	9	23	2	2	1	1
1	64	1	1	1	1	1	1	1	1	1	1	1	2	0	2	0	1	0	0	5	5	5	5	2	1	1	7	7	24	2	2	1	#NULL!
0	27	1	0	1	2	2	2	1	2	1	1	2	1	1	0	1	2	0	0	4	1	1	1	1	1	1	11	8	10	3	2	2	1
0	72	1	1	0	3	0	0	0	0	0	0	0	0	0	0	0	0	0	0	3	3	1	1	1	1	1	3	0	11	1	1	1	#NULL!
1	62	1	1	2	3	1	1	1	3	1	0	1	3	1	3	0	1	1	0	3	3	1	4	4	4	3	12	10	22	3	3	2	1
1	72	1	1	3	0	3	3	3	2	3	2	2	3	3	3	2	1	2	1	5	5	5	5	5	4	5	17	19	34	4	4	2	1
1	32	1	0	0	3	1	1	1	0	0	1	1	2	1	3	0	3	1	0	1	1	1	1	1	1	1	6	12	7	2	3	1	1
1	58	1	1	0	0	1	0	0	1	0	0	0	0	0	0	0	0	0	0	5	1	1	1	1	1	2	2	0	12	1	1	1	#NULL!
1	63	1	1	1	1	3	3	3	1	1	1	1	3	2	2	1	1	0	0	2	2	1	1	2	1	1	13	11	10	3	3	2	1
1	67	1	0	1	1	1	1	0	1	1	0	1	1	1	3	1	0	0	0	3	1	1	1	2	1	1	6	7	10	2	2	1	#NULL!
1	72	1	0	0	3	1	0	0	0	0	0	0	0	0	0	0	0	0	0	1	1	1	1	1	1	1	4	0	7	1	1	1	#NULL!
1	73	1	0	1	0	1	1	0	1	1	1	1	1	1	1	1	0	0	0	2	2	1	2	2	1	1	5	6	11	2	2	1	#NULL!
0	71	1	1	0	0	0	1	1	0	0	1	0	1	1	0	0	0	0	0	1	5	1	1	1	1	1	2	3	11	1	1	1	#NULL!
0	70	1	1	2	2	3	3	0	1	2	3	1	2	1	0	2	0	0	0	5	4	3	5	4	1	2	13	9	24	3	2	2	1
0	21	1	0	0	0	1	1	1	1	0	2	1	3	2	1	2	0	0	0	1	1	1	1	1	1	1	4	11	7	1	3	1	1
1	24	1	0	3	1	1	1	1	2	2	1	2	2	1	1	0	2	0	0	4	2	1	1	2	1	1	11	9	12	3	2	2	1
1	54	1	0	3	3	3	3	1	3	3	1	3	3	1	1	3	3	1	3	5	4	1	5	5	3	3	19	19	26	4	4	2	1
1	60	1	1	1	0	1	1	0	1	1	1	1	0	1	3	2	1	2	0	4	4	1	5	3	1	2	5	11	20	2	3	1	1
1	65	1	0	0	0	3	3	0	1	0	0	0	1	3	0	0	0	0	0	1	2	1	1	1	1	1	7	4	8	2	1	1	#NULL!
1	80	1	0	1	3	1	1	1	1	0	3	1	1	1	1	1	1	1	0	1	5	1	1	1	1	1	8	10	11	2	3	1	1
1	75	1	1	1	1	1	1	1	1	0	1	1	0	1	0	1	0	0	0	1	1	1	1	1	1	1	6	4	7	2	1	1	#NULL!
0	27	1	0	2	1	1	3	1	3	0	2	2	2	1	1	2	0	0	0	2	1	1	1	1	1	1	11	10	8	3	3	2	1
0	52	1	1	1	3	3	3	3	1	2	1	1	1	1	0	3	3	2	0	4	4	1	2	4	4	3	16	12	22	4	3	2	1
1	80	1	0	0	0	1	1	0	1	0	1	1	0	1	1	1	0	0	0	1	4	2	1	1	1	2	3	5	12	1	2	1	#NULL!
1	34	1	0	2	1	3	1	1	2	2	1	1	3	3	3	3	1	3	0	3	1	3	1	5	1	2	12	18	16	3	4	2	1
1	54	1	1	2	1	3	3	3	2	1	3	3	1	3	2	3	2	2	0	4	3	1	4	1	1	4	15	19	18	4	4	2	1
1	36	1	1	1	1	1	1	1	1	1	0	0	1	1	2	0	1	0	0	3	4	1	4	4	2	2	7	5	20	2	2	1	#NULL!
0	29	1	1	1	1	1	1	1	1	0	1	0	1	1	1	0	1	1	0	1	3	1	1	1	1	1	6	6	9	2	2	1	#NULL!
1	65	1	1	3	3	1	3	0	1	3	1	1	1	1	1	3	0	0	0	5	5	1	5	5	4	3	14	8	28	3	2	2	1
1	22	1	0	1	1	2	2	1	2	1	1	1	3	1	1	1	1	0	0	1	2	1	1	1	1	1	10	9	8	3	2	2	1
1	37	1	1	0	2	0	1	1	1	2	0	0	1	0	1	0	0	0	0	2	5	1	1	1	1	1	7	2	12	2	1	1	#NULL!
1	54	1	1	1	1	1	0	0	1	0	0	0	0	0	0	0	0	0	0	1	1	1	1	1	1	1	4	0	7	1	1	1	#NULL!
1	43	1	1	2	1	1	1	1	1	1	1	1	1	1	0	1	0	0	0	3	2	1	3	2	1	1	8	5	13	2	2	1	#NULL!
0	25	1	0	0	0	0	0	0	0	0	0	0	0	1	1	0	0	0	0	3	2	1	2	2	1	1	0	2	12	1	1	1	#NULL!
0	34	1	1	0	1	1	1	1	1	0	0	0	0	2	3	0	0	0	0	3	2	1	1	2	1	1	5	5	11	2	2	1	#NULL!
1	23	1	0	1	1	1	1	2	1	0	2	1	1	1	0	1	1	0	0	3	1	1	1	1	1	1	7	7	9	2	2	1	#NULL!
1	25	1	0	1	2	1	2	2	1	1	2	1	1	1	1	1	1	0	0	2	2	1	1	1	1	1	10	8	9	3	2	2	1
1	31	1	0	1	0	2	1	1	0	0	2	1	0	1	1	2	0	0	0	2	4	1	1	1	1	1	5	7	11	2	2	1	#NULL!
1	69	1	1	1	3	1	0	1	0	0	0	0	0	1	0	0	1	0	0	2	2	1	1	2	1	1	6	2	10	2	1	1	#NULL!
0	37	1	1	0	0	0	0	0	0	0	0	0	1	1	0	0	0	0	0	2	2	1	1	1	1	1	0	2	9	1	1	1	#NULL!
0	62	1	1	0	0	1	0	0	0	1	1	0	1	1	0	0	1	0	0	2	1	1	1	1	1	1	2	4	8	1	1	1	#NULL!
1	64	1	1	3	2	3	1	1	1	3	1	1	2	2	2	2	2	2	0	4	5	3	4	4	4	3	14	14	27	3	3	2	1
1	32	1	1	2	1	1	1	0	1	1	2	1	2	2	2	0	2	1	0	3	3	1	1	4	1	2	7	12	15	2	3	1	1
1	78	1	0	0	0	1	0	0	0	1	1	1	1	1	1	1	0	1	0	3	4	1	5	4	1	1	2	7	19	1	2	1	#NULL!
1	77	1	0	0	0	1	0	0	0	1	1	1	1	1	1	1	0	1	0	3	4	1	5	4	1	1	2	7	19	1	2	1	#NULL!
0	46	1	1	1	0	1	1	0	2	1	0	0	0	1	1	0	0	0	0	1	3	1	1	2	1	1	6	2	10	2	1	1	#NULL!
0	30	1	1	0	3	2	3	0	3	0	1	0	3	1	3	0	1	0	0	1	1	1	1	3	1	1	11	9	9	3	2	2	1
1	30	1	0	1	1	1	1	1	2	2	2	1	2	2	2	2	2	2	0	4	4	1	1	5	2	2	9	15	19	2	4	1	1
1	70	1	1	2	1	1	1	0	0	0	0	1	1	0	1	0	0	0	0	4	4	1	1	2	1	1	5	3	14	2	1	1	#NULL!
0	40	1	1	3	1	3	3	2	2	0	2	2	3	2	0	0	2	1	0	2	1	1	1	4	1	1	14	12	11	3	3	2	1
1	41	1	1	1	1	1	3	1	2	1	1	1	3	1	1	1	1	1	0	2	4	1	1	4	1	2	10	10	15	3	3	2	1
1	29	1	1	2	2	2	2	1	3	1	1	2	2	2	1	3	1	0	0	4	5	1	3	4	1	1	13	12	19	3	3	2	1
1	29	1	1	1	0	0	0	0	1	0	1	0	0	1	0	0	0	0	0	3	1	1	1	1	1	1	2	2	9	1	1	1	#NULL!
1	21	1	0	3	1	3	1	0	1	0	1	1	1	3	0	1	0	0	0	1	5	1	1	2	1	1	9	7	12	2	2	1	#NULL!
1	27	1	1	1	0	1	0	0	1	0	1	1	0	1	1	3	0	0	0	2	2	1	1	1	1	1	3	7	9	1	2	1	#NULL!
1	49	1	1	1	1	1	1	1	1	3	1	1	3	1	0	1	0	1	0	3	3	1	3	3	3	3	9	8	19	2	2	1	1
1	22	1	0	1	0	1	1	0	2	0	3	2	1	2	2	2	1	0	0	2	3	1	1	1	1	1	5	13	10	2	3	1	1
0	23	1	0	3	1	2	1	1	1	1	1	1	3	2	2	1	1	1	1	4	3	1	1	2	2	3	10	13	16	3	3	2	1
0	22	1	0	1	1	1	1	0	1	2	1	1	1	1	0	0	0	0	0	4	2	2	4	2	1	1	7	4	16	2	1	1	#NULL!
1	21	1	0	2	2	3	1	2	1	0	1	1	2	1	0	3	1	2	0	2	2	1	1	2	1	1	11	11	10	3	3	2	1
1	22	1	999	3	1	1	2	0	3	0	3	2	3	2	3	2	1	0	0	3	3	1	3	3	2	1	10	16	16	3	4	2	1
1	53	1	0	1	0	1	1	1	1	0	2	1	2	1	1	2	2	0	1	1	2	1	1	1	1	1	5	12	8	2	3	1	1
1	30	1	0	1	0	1	0	1	0	0	1	0	1	0	1	0	0	1	0	1	1	1	1	1	1	1	3	4	7	1	1	1	#NULL!
1	27	1	1	1	3	1	1	0	0	0	0	0	1	0	0	0	1	0	0	3	5	1	1	1	1	2	6	2	14	2	1	1	#NULL!
1	27	1	1	1	3	1	1	0	0	0	0	0	1	0	0	0	1	0	0	3	5	1	1	1	1	2	6	2	14	2	1	1	#NULL!
1	29	1	0	3	1	2	1	1	1	0	2	1	2	0	0	1	0	0	0	4	3	3	1	2	1	1	9	6	15	2	2	1	#NULL!
1	28	1	0	0	1	1	1	0	1	0	1	0	1	1	1	0	0	0	0	2	3	1	1	1	1	1	4	4	10	1	1	1	#NULL!
0	21	1	0	1	0	1	0	0	1	0	0	0	0	1	0	1	0	0	0	4	2	1	1	1	1	1	3	2	11	1	1	1	#NULL!
1	23	1	0	1	1	1	1	0	1	0	1	0	0	0	1	0	0	1	0	2	3	1	1	4	1	1	5	3	13	2	1	1	#NULL!
1	28	1	1	0	0	0	0	0	1	1	0	0	0	0	1	0	0	0	0	4	2	2	2	4	1	1	2	1	16	1	1	1	#NULL!
1	50	1	1	0	0	1	0	0	1	1	1	0	0	0	1	0	1	0	0	3	3	1	1	1	1	1	3	3	11	1	1	1	#NULL!
1	51	1	1	1	2	1	1	1	1	1	0	0	3	1	1	0	1	1	0	3	5	2	3	4	3	4	8	7	24	2	2	1	#NULL!
1	22	1	0	0	0	1	1	0	2	1	1	1	1	1	2	2	0	0	0	1	1	1	1	1	1	1	5	8	7	2	2	1	1
1	23	1	0	3	3	3	2	1	3	2	1	2	2	2	1	2	3	2	1	2	3	3	1	5	3	2	17	16	19	4	4	2	1
1	23	1	0	1	1	3	0	1	1	0	3	2	3	1	0	1	0	0	0	1	3	1	1	1	1	1	7	10	9	2	3	1	1
1	23	1	0	2	1	1	3	0	3	1	1	3	3	2	3	1	1	1	0	5	1	1	1	1	2	3	11	15	14	3	4	2	1
1	25	1	0	2	1	1	1	0	0	0	2	0	0	2	0	2	0	0	0	3	5	1	1	5	1	1	5	6	17	2	2	1	#NULL!
1	24	1	1	1	0	1	1	1	2	0	2	1	1	2	3	1	2	0	1	2	4	1	1	2	1	1	6	13	12	2	3	1	1
1	25	1	0	2	1	2	2	1	2	0	1	2	2	2	2	2	1	0	0	1	3	1	1	4	2	1	10	12	13	3	3	2	1
1	21	1	0	1	1	2	3	0	2	1	3	1	2	3	3	1	0	0	0	2	4	1	1	4	1	4	10	13	17	3	3	2	1
0	24	1	0	3	1	3	3	0	2	1	2	2	2	1	2	0	1	0	0	2	2	2	1	1	1	1	13	10	10	3	3	2	1
1	22	1	0	3	1	3	1	0	2	3	1	1	3	2	3	1	1	0	0	2	1	1	1	5	1	1	13	12	12	3	3	2	1
1	21	1	0	2	1	1	1	0	1	1	1	1	3	1	2	1	2	0	0	4	3	2	2	3	4	3	7	11	21	2	3	1	1
1	23	1	0	3	3	3	2	2	2	1	2	3	3	3	1	1	1	2	2	1	1	1	1	1	1	1	16	18	7	4	4	2	1
1	23	1	0	3	3	3	2	2	2	1	2	3	3	3	1	1	1	2	2	1	1	1	1	1	1	1	16	18	7	4	4	2	1
1	27	1	0	3	2	3	2	1	1	3	1	3	2	2	3	2	1	1	0	5	4	2	1	2	2	1	15	15	17	4	4	2	1
0	50	1	1	1	2	0	0	1	1	0	3	0	0	0	1	0	0	0	0	2	5	1	1	1	1	1	5	4	12	2	1	1	#NULL!
1	18	1	0	2	2	2	3	1	3	3	3	2	3	3	3	1	1	3	0	3	1	1	5	1	1	1	16	19	13	4	4	2	1
0	22	1	0	1	1	0	1	1	1	0	0	1	2	1	2	3	0	1	0	3	2	1	1	1	1	1	5	10	10	2	3	1	1
1	27	1	1	1	1	1	3	1	2	2	3	3	0	1	3	0	0	0	3	3	4	1	2	4	1	2	11	13	17	3	3	2	1
0	36	1	0	0	0	1	3	1	2	1	2	1	1	1	1	1	1	1	1	1	1	1	1	1	1	1	8	10	7	2	3	1	1
1	67	1	1	0	0	0	0	0	0	0	0	0	0	0	0	0	0	0	0	4	4	1	2	5	5	2	0	0	23	1	1	1	#NULL!
1	21	1	0	3	2	3	3	3	3	1	1	2	3	3	3	1	1	1	2	1	3	1	1	1	1	1	18	17	9	4	4	2	1
0	29	1	1	0	0	1	1	0	2	0	2	0	1	2	1	1	0	0	0	3	1	1	1	1	1	1	4	7	9	1	2	1	#NULL!
1	70	1	0	1	0	1	1	0	1	0	0	1	1	1	1	1	0	0	0	2	3	1	3	2	1	1	4	5	13	1	2	1	#NULL!
1	71	1	1	1	1	1	1	1	1	1	1	0	1	1	0	1	1	0	0	2	2	1	2	2	1	1	7	5	11	2	2	1	#NULL!
1	38	1	1	1	3	1	3	0	0	1	1	0	0	1	0	0	0	0	0	3	4	1	1	3	1	1	9	2	14	2	1	1	#NULL!
1	33	1	1	1	1	1	1	1	1	1	2	1	3	1	3	2	0	0	0	4	4	1	1	4	3	1	7	12	18	2	3	1	1
0	32	1	1	2	2	1	1	1	1	1	2	2	2	2	2	2	2	1	1	3	3	3	5	3	3	3	9	16	23	2	4	1	1
1	32	1	1	2	2	3	2	3	3	2	3	3	3	3	1	2	2	1	0	1	1	1	1	2	1	1	17	18	8	4	4	2	1
1	29	1	1	0	0	1	0	1	1	0	0	0	0	0	0	1	0	0	1	1	1	1	1	1	1	1	3	2	7	1	1	1	#NULL!
1	27	1	0	1	0	1	1	0	1	2	2	1	1	2	2	0	0	0	0	5	2	1	3	1	1	1	6	8	14	2	2	1	1
0	29	1	0	3	0	3	3	3	3	3	3	3	3	3	3	3	3	3	0	1	1	1	1	1	1	1	18	24	7	4	5	2	1
1	29	1	0	3	2	3	3	2	2	3	3	3	3	3	3	3	1	2	2	2	2	1	2	2	1	2	18	23	12	4	5	2	1
1	33	1	1	0	0	1	0	0	1	0	0	0	0	0	0	0	0	0	0	1	1	1	1	1	1	1	2	0	7	1	1	1	#NULL!
0	50	1	1	0	0	0	0	0	0	1	1	0	0	0	0	1	0	0	0	3	5	2	1	5	1	1	1	2	18	1	1	1	#NULL!
0	26	1	0	1	0	1	1	0	0	1	1	0	1	1	1	0	0	0	0	4	5	4	1	3	1	2	4	4	20	1	1	1	#NULL!
1	22	1	0	1	1	0	1	1	1	0	2	1	1	2	1	0	0	0	0	1	5	1	1	1	1	1	5	7	11	2	2	1	#NULL!
1	22	1	0	3	2	1	3	0	0	2	2	2	3	2	2	2	1	0	0	3	4	1	2	4	1	3	11	14	18	3	3	2	1
0	23	1	0	1	0	0	1	1	1	0	2	1	0	0	0	0	0	1	0	2	1	1	1	1	1	1	4	4	8	1	1	1	#NULL!
1	34	1	1	1	1	1	1	1	1	1	1	1	0	1	1	0	1	1	0	3	2	1	1	3	2	2	7	6	14	2	2	1	#NULL!
1	18	1	0	3	2	1	2	2	3	1	1	1	1	1	2	1	1	2	0	4	3	1	2	2	1	1	14	10	14	3	3	2	1
1	26	1	0	1	1	2	1	1	2	1	1	1	2	1	1	0	0	0	0	2	3	3	1	1	1	1	9	6	12	2	2	1	#NULL!
1	28	1	0	1	1	1	1	1	1	1	1	1	2	1	1	1	2	0	0	3	4	1	4	4	1	2	7	9	19	2	2	1	1
0	28	1	0	0	0	0	0	0	0	0	0	0	0	0	0	0	0	0	0	2	3	1	1	1	1	1	0	0	10	1	1	1	#NULL!
1	23	1	0	0	0	1	0	0	0	1	2	1	0	1	1	1	0	0	0	4	2	1	1	2	1	1	2	6	12	1	2	1	#NULL!
1	26	1	0	1	1	1	1	1	1	1	2	1	2	1	2	1	2	0	0	4	2	1	1	4	3	3	7	11	18	2	3	1	1
1	26	1	0	1	0	2	1	2	1	1	0	1	1	2	0	0	3	0	0	3	1	1	1	2	1	1	8	7	10	2	2	1	#NULL!
1	50	1	1	1	0	1	1	0	1	0	0	1	1	1	1	0	0	0	0	2	2	2	2	2	2	2	4	4	14	1	1	1	#NULL!
0	23	1	0	1	0	0	0	0	0	0	2	2	2	1	0	0	1	0	0	3	1	1	3	1	1	1	1	8	11	1	2	1	1
1	26	1	0	2	2	3	1	0	2	1	1	1	2	2	2	2	2	1	1	2	4	1	1	1	1	1	11	14	11	3	3	2	1
1	21	1	0	3	2	3	3	1	2	3	2	1	3	3	1	3	1	3	0	5	5	3	5	5	3	4	17	17	30	4	4	2	1
1	24	1	1	1	1	1	3	3	1	0	1	1	3	1	1	1	0	0	0	3	3	1	3	3	1	1	10	8	15	3	2	2	1
1	22	1	0	1	0	2	1	1	1	2	1	0	1	1	1	1	0	0	0	2	1	1	2	1	2	1	8	5	10	2	2	1	#NULL!
1	56	1	1	1	1	1	1	0	1	1	1	1	1	1	1	1	0	0	0	5	5	1	4	4	4	4	6	6	27	2	2	1	#NULL!
0	42	1	1	1	0	0	1	0	1	0	0	0	0	1	0	0	0	0	0	2	4	1	2	1	1	1	3	1	12	1	1	1	#NULL!
1	23	1	0	3	2	3	3	0	1	2	1	1	3	1	3	0	1	0	0	5	5	2	1	5	3	3	14	10	24	3	3	2	1
1	22	1	0	2	1	2	3	1	2	1	1	0	1	1	1	1	0	0	0	2	2	1	1	2	1	1	12	5	10	3	2	2	#NULL!
1	47	1	1	1	0	1	1	0	1	1	0	0	1	1	1	0	0	0	0	2	3	1	1	3	1	1	5	3	12	2	1	1	#NULL!
1	39	1	1	3	1	1	3	1	1	3	1	0	1	3	2	2	3	2	0	5	5	5	5	5	2	5	13	14	32	3	3	2	1
1	54	1	0	0	3	1	0	1	0	0	0	0	0	0	0	1	0	0	0	1	2	1	1	1	1	1	5	1	8	2	1	1	#NULL!
1	25	1	0	3	1	2	3	3	2	0	2	2	3	2	2	1	1	3	1	1	4	1	1	2	1	1	14	17	11	3	4	2	1
1	37	1	1	1	3	1	1	0	2	1	1	1	1	3	3	1	0	3	0	1	5	1	1	4	1	1	9	13	14	2	3	1	1
0	37	1	1	1	1	1	0	0	0	1	0	0	0	0	0	0	0	0	0	5	4	1	4	4	2	1	4	0	21	1	1	1	#NULL!
0	45	1	1	1	0	0	1	0	1	0	0	0	1	1	1	0	0	0	0	2	3	1	1	2	1	1	3	3	11	1	1	1	#NULL!
0	63	1	1	1	0	1	1	1	0	1	0	0	1	1	0	0	0	0	0	2	2	1	2	3	1	1	5	2	12	2	1	1	#NULL!
1	23	1	0	3	1	3	1	1	1	1	1	1	1	1	1	1	1	1	0	2	2	1	1	1	1	1	11	8	9	3	2	2	1
0	24	1	0	0	0	0	1	0	1	0	2	1	0	1	0	1	0	0	0	1	1	1	1	1	1	1	2	5	7	1	2	1	#NULL!
1	25	1	0	2	1	2	1	0	2	0	1	2	1	1	3	2	0	1	0	1	1	1	1	3	1	1	8	11	9	2	3	1	1
1	28	1	1	3	3	3	3	2	3	1	1	2	3	2	2	1	2	1	0	2	1	1	1	2	1	1	18	14	9	4	3	2	1
1	31	1	1	3	2	2	2	1	0	2	1	1	3	2	2	0	1	0	0	4	4	3	4	4	3	3	12	10	25	3	3	2	1
0	34	1	1	3	1	2	3	1	0	1	2	1	2	3	2	3	1	1	0	3	2	1	1	2	1	2	11	15	12	3	4	2	1
1	35	1	0	1	2	1	1	1	1	1	1	1	1	1	1	1	0	1	0	4	4	1	1	3	1	1	8	7	15	2	2	1	#NULL!
1	41	1	0	1	1	1	1	1	1	1	1	1	1	1	1	1	1	0	0	3	3	2	1	2	2	2	7	7	15	2	2	1	#NULL!
1	42	1	1	0	3	2	2	1	1	1	0	1	1	1	0	1	0	0	0	1	1	1	1	2	1	1	10	4	8	3	1	2	#NULL!
1	61	1	0	2	1	1	1	1	1	1	1	1	1	1	2	1	0	0	0	4	5	1	4	4	1	1	8	7	20	2	2	1	#NULL!
0	34	1	0	1	1	1	1	0	1	2	2	1	1	0	2	1	0	0	1	4	2	1	1	5	1	1	7	8	15	2	2	1	1
1	32	1	1	2	0	1	1	0	1	1	1	3	2	3	1	3	3	0	0	3	2	1	1	1	1	1	6	16	10	2	4	1	1
1	64	1	0	1	1	1	1	1	1	1	2	1	0	0	0	0	0	0	0	5	5	5	5	5	5	5	7	3	35	2	1	1	#NULL!
1	48	1	1	0	0	1	1	0	1	1	3	0	1	2	1	0	2	0	0	4	1	1	1	4	1	1	4	9	13	1	2	1	1
1	26	1	0	2	2	1	1	1	1	1	0	0	2	1	0	0	1	0	0	3	4	1	1	1	1	1	9	4	12	2	1	1	#NULL!
1	30	1	1	1	1	3	3	1	1	0	1	1	3	3	2	1	1	0	0	3	3	1	5	2	1	1	10	12	16	3	3	2	1
1	21	1	0	2	1	1	1	0	3	0	1	3	3	3	1	1	1	0	0	3	4	1	1	5	1	3	8	13	18	2	3	1	1
0	24	1	0	3	1	3	3	2	2	1	1	1	2	1	2	2	1	2	0	1	2	1	1	2	1	1	15	12	9	4	3	2	1
1	43	1	0	1	1	1	3	0	0	0	0	0	1	1	1	0	1	0	0	4	1	1	2	1	1	1	6	4	11	2	1	1	#NULL!
1	22	1	0	1	1	1	0	2	2	0	3	3	2	2	3	2	2	1	0	1	3	1	1	2	1	1	7	18	10	2	4	1	1
1	29	1	0	0	0	0	0	0	1	1	1	0	1	1	0	1	1	0	0	3	3	2	2	2	2	2	2	5	16	1	2	1	#NULL!
1	43	1	0	0	3	1	0	0	0	0	0	0	0	0	1	0	0	0	0	1	3	2	1	1	1	1	4	1	10	1	1	1	#NULL!
0	77	1	1	0	0	0	0	0	1	0	0	0	0	1	0	0	1	0	0	3	3	2	3	3	3	3	1	2	20	1	1	1	#NULL!
1	34	1	0	3	1	3	3	1	1	1	0	0	1	0	0	1	1	1	0	4	3	1	1	2	1	1	13	4	13	3	1	2	#NULL!
1	54	1	1	1	1	1	1	0	0	0	1	1	1	1	0	0	0	0	0	3	3	1	2	3	3	3	4	4	18	1	1	1	#NULL!
1	28	1	0	2	1	3	3	2	1	1	2	1	3	2	2	2	2	1	0	1	1	1	1	1	1	1	13	15	7	3	4	2	1
1	46	1	1	0	3	1	0	0	0	1	1	1	1	1	1	0	0	0	0	4	2	1	2	2	2	1	5	5	14	2	2	1	#NULL!
1	21	1	0	2	2	1	2	1	2	1	3	2	2	1	1	1	0	1	1	3	3	3	3	4	3	3	11	12	22	3	3	2	1
0	62	1	1	1	3	1	1	0	1	0	1	0	0	1	0	0	0	0	0	4	3	1	3	4	2	2	7	2	19	2	1	1	#NULL!
1	32	1	0	0	1	0	0	0	1	0	0	0	1	1	1	1	1	0	0	2	1	1	1	1	1	2	2	5	9	1	2	1	#NULL!
1	60	1	1	2	2	1	1	1	3	0	3	1	3	2	3	0	0	2	0	1	2	1	1	1	1	1	10	14	8	3	3	2	1
0	24	1	0	0	0	0	0	0	1	0	1	0	1	0	0	0	1	0	0	1	2	1	1	1	1	1	1	3	8	1	1	1	#NULL!
1	34	1	0	1	3	1	0	0	0	0	0	0	0	0	0	0	0	0	0	1	1	1	1	1	1	1	5	0	7	2	1	1	#NULL!
0	54	1	1	0	0	0	0	0	0	0	0	0	0	0	0	0	0	0	0	1	2	1	3	1	1	1	0	0	10	1	1	1	#NULL!
1	61	1	1	1	3	1	1	0	0	1	0	1	1	1	0	0	0	0	0	1	5	1	1	1	1	1	7	3	11	2	1	1	#NULL!
1	52	1	0	1	1	1	0	0	0	0	0	0	1	1	0	0	0	0	0	1	4	1	1	3	1	1	3	2	12	1	1	1	#NULL!
1	23	1	0	1	0	1	0	0	1	0	0	0	0	0	0	1	0	0	0	3	3	1	2	2	2	2	3	1	15	1	1	1	#NULL!
1	23	1	0	1	1	1	1	1	1	1	0	0	1	1	2	0	0	0	0	3	1	2	2	4	3	5	7	4	20	2	1	1	#NULL!
1	27	1	1	1	0	1	1	0	1	1	1	1	0	1	1	1	1	0	0	4	2	1	3	4	1	2	5	6	17	2	2	1	#NULL!
1	43	1	1	1	1	1	3	1	1	1	1	1	3	3	1	1	0	0	0	3	4	1	2	1	1	1	9	10	13	2	3	1	1
1	55	1	1	1	1	1	1	2	1	1	1	1	2	3	1	1	1	1	0	4	4	1	4	4	3	4	8	11	24	2	3	1	1
1	63	1	0	1	0	1	1	0	1	0	0	0	3	1	0	0	1	0	0	4	4	1	3	3	3	1	4	5	19	1	2	1	#NULL!
1	55	1	1	1	3	1	1	0	1	1	1	0	2	1	1	2	1	1	0	4	4	2	5	4	3	2	8	9	24	2	2	1	1
0	33	1	1	0	0	1	0	0	1	0	2	1	3	0	1	0	0	0	0	1	1	1	1	1	1	1	2	7	7	1	2	1	#NULL!
0	32	1	0	3	1	2	1	1	0	1	2	1	2	0	1	3	1	1	0	4	4	3	3	3	2	2	9	11	21	2	3	1	1
1	21	1	0	1	1	3	1	1	1	0	2	0	1	1	1	3	1	0	1	1	3	1	1	3	1	1	8	10	11	2	3	1	1
1	21	1	0	3	1	3	2	1	3	1	1	2	3	3	3	3	0	1	1	4	1	1	4	3	1	1	14	17	15	3	4	2	1
1	23	1	0	3	1	3	1	0	3	3	3	3	2	2	1	3	1	0	0	3	4	1	1	4	2	2	14	15	17	3	4	2	1
1	23	1	0	1	0	1	1	0	0	1	1	1	0	1	1	0	1	0	0	3	2	1	1	2	1	1	4	5	11	1	2	1	#NULL!
1	27	1	0	1	1	1	2	0	1	0	2	2	1	1	2	0	0	0	0	3	4	1	2	1	1	1	6	8	13	2	2	1	1
1	28	1	0	1	0	1	0	1	1	1	1	0	2	1	2	1	0	0	0	4	4	1	1	3	1	1	5	7	15	2	2	1	#NULL!
1	29	1	1	1	1	1	1	0	0	0	0	0	0	1	0	0	1	0	0	3	5	1	1	1	1	1	4	2	13	1	1	1	#NULL!
0	31	1	1	1	1	1	1	0	1	1	0	0	1	1	0	0	1	0	0	3	4	1	1	3	1	1	6	3	14	2	1	1	#NULL!
1	23	1	0	1	1	1	1	0	2	0	1	1	1	1	2	1	0	0	0	2	1	1	2	3	1	1	6	7	11	2	2	1	#NULL!
1	24	1	0	1	1	1	0	0	1	0	2	1	0	1	3	0	0	0	0	3	4	1	1	3	1	2	4	7	15	1	2	1	#NULL!
1	39	1	1	0	0	0	0	0	0	0	1	0	0	0	0	1	0	1	0	1	3	1	1	1	1	1	0	3	9	1	1	1	#NULL!
1	59	1	0	1	3	1	1	1	1	1	1	1	1	1	1	0	0	0	0	4	5	1	1	1	1	1	9	5	14	2	2	1	#NULL!
0	61	1	1	0	0	0	0	0	0	0	0	0	1	0	0	0	0	0	0	1	1	1	1	1	1	1	0	1	7	1	1	1	#NULL!
1	58	1	1	1	3	3	3	3	3	1	3	2	0	2	2	0	1	1	0	2	2	2	2	2	1	1	17	11	12	4	3	2	1
1	26	1	0	1	0	1	1	1	1	1	1	1	0	1	1	1	1	1	0	3	2	1	2	2	1	1	6	7	12	2	2	1	#NULL!
0	20	1	0	3	1	3	3	3	2	3	1	3	3	3	1	3	3	1	1	5	5	5	5	5	5	5	18	19	35	4	4	2	1
1	44	1	1	1	2	3	2	3	3	1	0	0	2	1	3	2	0	2	0	3	1	1	2	3	1	1	15	10	12	4	3	2	1
1	39	1	1	1	2	1	2	0	2	0	0	0	1	1	0	0	0	0	0	1	3	1	1	1	1	1	8	2	9	2	1	1	#NULL!
1	24	1	0	1	0	1	1	1	1	0	0	0	1	0	2	1	0	0	0	4	2	1	1	5	2	1	5	4	16	2	1	1	#NULL!
1	24	1	0	1	0	1	0	0	1	0	1	1	0	0	0	0	0	0	0	1	1	1	1	1	1	1	3	2	7	1	1	1	#NULL!
0	29	1	0	1	0	0	1	2	1	0	1	1	2	2	2	1	1	1	0	1	1	1	1	1	1	1	5	11	7	2	3	1	1
1	56	1	1	0	1	1	1	0	1	0	0	0	1	1	0	0	0	0	0	1	3	1	1	1	1	1	4	2	9	1	1	1	#NULL!
0	64	1	1	1	0	1	1	1	2	1	0	0	1	0	3	1	0	0	0	4	1	1	1	1	1	4	7	5	13	2	2	1	#NULL!
1	63	1	1	2	1	3	2	2	1	3	3	3	3	3	3	1	2	2	0	5	4	2	4	5	3	5	14	20	28	3	5	2	1
1	22	1	0	3	2	3	2	2	3	1	3	3	3	3	2	3	2	3	3	1	1	1	1	1	1	1	16	25	7	4	5	2	1
1	63	1	0	1	0	3	1	0	1	1	1	1	0	1	2	0	0	0	0	1	1	1	3	3	1	1	7	5	11	2	2	1	#NULL!
1	68	1	1	0	0	1	0	0	0	1	0	0	0	0	0	0	1	0	0	1	5	1	1	1	1	1	2	1	11	1	1	1	#NULL!
1	73	1	0	2	3	2	0	0	1	0	1	0	0	1	0	0	0	0	0	3	3	2	2	2	2	2	8	2	16	2	1	1	#NULL!
1	21	1	0	1	1	1	1	1	1	0	0	0	1	1	3	0	0	0	0	1	1	1	1	1	1	1	6	5	7	2	2	1	#NULL!
0	21	1	0	0	0	1	1	0	0	1	0	0	1	0	0	0	0	0	0	3	3	1	1	1	1	1	3	1	11	1	1	1	#NULL!
1	23	1	0	1	1	1	3	0	1	1	1	1	2	1	1	1	1	2	0	3	4	1	2	3	1	1	8	10	15	2	3	1	1
1	37	1	1	0	0	1	0	0	1	0	0	0	0	0	0	0	0	0	0	3	1	1	1	1	1	1	2	0	9	1	1	1	#NULL!
1	60	1	1	1	0	1	1	0	1	1	0	0	0	1	1	1	0	1	0	3	2	1	3	4	1	3	5	4	17	2	1	1	#NULL!
0	22	1	0	1	0	0	0	0	1	0	0	0	0	0	0	0	0	0	0	1	1	1	2	1	1	1	2	0	8	1	1	1	#NULL!
1	21	1	0	1	1	2	1	1	3	2	2	1	1	2	3	3	3	0	0	3	3	1	3	2	1	4	11	15	17	3	4	2	1
0	27	1	0	2	0	2	1	1	2	1	1	1	1	1	0	3	0	0	1	1	1	1	1	1	1	1	9	8	7	2	2	1	1
1	28	1	0	1	1	1	2	0	1	1	1	1	2	1	2	1	0	0	0	5	5	1	5	1	1	3	7	8	21	2	2	1	1
1	34	1	0	2	1	1	1	1	2	3	2	2	2	2	2	2	2	2	0	4	4	1	4	3	1	1	11	16	18	3	4	2	1
1	25	1	0	1	1	2	3	3	1	0	1	1	1	1	1	3	2	1	1	1	1	3	1	1	1	1	11	12	9	3	3	2	1
1	41	1	1	1	0	1	0	1	1	0	0	0	1	2	1	0	0	0	0	2	2	1	1	2	1	1	4	4	10	1	1	1	#NULL!
1	28	1	0	0	1	1	1	0	2	0	2	2	0	2	2	2	1	1	0	2	3	1	1	2	1	1	5	12	11	2	3	1	1
0	36	1	1	2	1	1	1	1	1	1	2	1	1	1	2	2	2	0	0	4	4	2	1	5	2	2	8	11	20	2	3	1	1
1	36	1	1	1	1	1	0	0	0	0	0	0	0	0	0	0	0	0	0	1	1	1	1	1	1	1	3	0	7	1	1	1	#NULL!
1	66	1	1	1	0	1	1	1	1	0	0	0	0	0	0	0	0	1	0	2	5	1	1	1	1	1	5	1	12	2	1	1	#NULL!
1	66	1	1	1	0	1	1	1	1	0	0	0	0	0	0	0	0	1	0	2	5	1	1	1	1	1	5	1	12	2	1	1	#NULL!
0	33	1	1	1	0	1	0	0	1	0	0	0	0	1	1	0	0	0	0	1	2	1	1	1	1	1	3	2	8	1	1	1	#NULL!
1	30	1	0	3	3	3	3	2	3	3	3	3	3	3	3	3	3	3	3	1	1	1	1	5	1	1	20	27	11	4	5	2	1
1	29	1	1	0	0	0	0	0	1	1	1	0	1	1	1	1	0	0	0	3	1	1	1	4	1	3	2	5	14	1	2	1	#NULL!
1	63	1	0	0	0	0	0	0	0	0	0	0	0	0	0	0	0	0	0	1	3	1	2	1	1	1	0	0	10	1	1	1	#NULL!
1	69	1	1	2	3	1	2	3	3	1	2	2	3	3	1	2	3	3	1	3	3	2	1	2	1	1	15	20	13	4	5	2	1
1	47	1	0	1	3	1	1	0	3	3	1	1	2	1	1	1	1	0	2	1	3	1	1	1	1	1	12	10	9	3	3	2	1
1	38	1	0	1	3	1	1	1	1	0	0	0	1	0	0	0	0	0	0	3	2	1	1	1	1	1	8	1	10	2	1	1	#NULL!
1	56	1	1	1	1	1	1	1	1	1	1	0	1	1	0	0	0	0	0	4	4	2	4	4	1	2	7	3	21	2	1	1	#NULL!
1	56	1	1	1	1	1	1	1	1	1	1	0	1	1	0	0	0	0	0	4	4	2	4	4	1	2	7	3	21	2	1	1	#NULL!
1	52	1	1	2	2	1	1	1	3	2	0	0	0	1	2	0	0	0	0	4	1	1	1	3	1	1	12	3	12	3	1	2	#NULL!
0	79	1	0	1	3	2	3	0	1	0	3	3	3	3	3	1	3	2	1	1	2	1	1	2	1	1	10	22	9	3	5	2	1
1	32	1	0	3	3	3	3	0	3	3	3	3	3	3	1	3	3	0	0	5	5	1	3	3	2	1	18	19	20	4	4	2	1
1	36	1	1	1	1	1	1	0	1	1	1	1	2	2	2	1	1	0	0	2	3	1	1	4	1	1	6	10	13	2	3	1	1
1	28	1	0	2	3	2	1	1	1	1	1	1	2	1	1	1	0	0	0	1	1	1	1	1	1	1	11	7	7	3	2	2	#NULL!
0	32	1	0	1	1	1	1	1	1	0	1	0	0	2	0	0	1	1	0	4	1	1	1	1	1	1	6	5	10	2	2	1	#NULL!
1	36	1	1	1	1	1	3	2	2	1	1	1	3	3	1	0	1	0	0	2	3	1	2	2	2	2	11	10	14	3	3	2	1
1	56	1	0	0	0	2	1	0	0	0	1	1	1	1	2	0	2	0	0	2	5	1	1	4	3	4	3	8	20	1	2	1	1
1	39	1	1	1	1	1	1	0	0	0	1	1	0	0	0	0	1	0	0	5	3	1	3	5	1	3	4	3	21	1	1	1	#NULL!
1	23	1	0	2	0	1	2	2	1	0	0	2	1	1	1	0	0	0	0	4	5	1	3	3	2	1	8	5	19	2	2	1	#NULL!
1	39	1	1	2	2	3	1	1	1	1	0	1	1	0	0	0	0	0	0	2	3	1	1	1	2	1	11	2	11	3	1	2	#NULL!
1	32	1	1	0	0	0	1	1	1	0	1	0	1	1	2	0	1	0	0	2	1	1	1	1	1	1	3	6	8	1	2	1	#NULL!
1	36	1	1	1	1	1	1	0	1	1	1	1	2	2	2	1	1	0	0	2	3	1	1	4	1	1	6	10	13	2	3	1	1
1	52	1	1	0	0	1	0	0	0	1	1	0	0	1	1	0	0	0	0	2	1	1	1	2	1	1	2	3	9	1	1	1	#NULL!
1	54	1	1	1	0	1	1	0	0	1	0	1	1	1	1	0	0	0	0	4	4	1	3	2	2	2	4	4	18	1	1	1	#NULL!
0	34	1	1	0	0	0	0	0	0	0	0	0	0	0	0	0	0	0	0	3	2	1	2	3	1	1	0	0	13	1	1	1	#NULL!
1	34	1	1	1	1	2	2	2	3	1	1	2	2	1	2	1	1	1	0	1	1	1	1	1	1	1	12	11	7	3	3	2	1
1	40	1	1	1	1	1	1	1	1	1	1	1	1	1	1	0	1	0	0	5	5	1	4	5	2	3	7	6	25	2	2	1	#NULL!
1	32	1	1	2	1	1	3	1	1	0	0	1	3	2	3	1	1	1	0	1	2	1	1	3	1	1	9	12	10	2	3	1	1
1	38	1	1	2	1	1	1	1	1	1	3	1	3	3	3	0	1	0	0	2	1	1	3	1	1	1	8	14	10	2	3	1	1
1	22	1	0	2	3	3	3	1	1	2	2	2	2	3	2	3	3	1	0	5	5	5	2	5	4	5	15	18	31	4	4	2	1
1	29	1	0	2	2	3	2	0	1	2	1	1	2	1	1	3	3	1	0	4	3	1	2	3	1	1	12	13	15	3	3	2	1
1	29	1	0	2	2	3	2	0	1	2	1	1	2	1	1	3	3	1	0	4	3	1	2	3	1	1	12	13	15	3	3	2	1
0	38	1	1	3	3	3	3	1	3	1	0	0	1	2	3	2	0	0	0	5	3	1	1	1	1	1	17	8	13	4	2	2	1
0	57	1	1	3	2	2	3	3	3	3	1	1	3	3	3	3	1	1	0	2	5	1	1	3	1	1	19	16	14	4	4	2	1
0	57	1	1	3	2	2	3	3	3	3	1	1	3	3	3	3	1	1	0	2	5	1	1	3	1	1	19	16	14	4	4	2	1
1	34	1	0	1	1	1	1	1	1	1	3	3	3	3	3	3	0	0	0	5	5	3	4	5	5	4	7	18	31	2	4	1	1
1	26	1	0	2	1	2	1	1	0	0	1	0	3	3	0	1	1	1	0	3	2	1	1	2	1	1	7	10	11	2	3	1	1
1	21	1	0	1	2	3	3	2	2	2	1	3	1	1	3	3	2	2	3	4	2	2	1	5	2	4	15	19	20	4	4	2	1
0	74	1	1	0	3	0	0	0	0	1	0	0	0	0	0	0	0	0	0	3	3	1	2	3	1	1	4	0	14	1	1	1	#NULL!
0	43	1	0	1	0	1	1	1	1	1	1	1	1	1	1	1	1	1	0	3	2	1	1	1	1	1	6	8	10	2	2	1	1
1	30	1	1	2	1	2	3	1	1	1	2	1	2	2	1	1	1	0	0	4	4	2	4	5	2	1	11	10	22	3	3	2	1
1	21	1	0	2	1	3	3	3	3	2	3	3	2	3	2	2	3	0	0	4	5	1	5	5	4	5	17	18	29	4	4	2	1
1	25	1	0	1	1	2	3	3	3	2	1	0	1	3	3	0	3	0	0	4	1	1	2	2	1	1	15	11	12	4	3	2	1
1	42	1	1	1	2	1	1	1	0	0	0	0	0	1	0	1	0	0	0	3	2	1	2	1	1	1	6	2	11	2	1	1	#NULL!
1	26	1	1	2	1	1	2	1	2	2	2	1	3	2	2	3	2	1	3	4	3	1	1	3	4	2	11	19	18	3	4	2	1
1	40	1	0	2	1	2	2	1	3	2	1	1	1	1	1	1	1	1	0	4	4	4	5	5	4	4	13	8	30	3	2	2	1
1	21	1	0	1	2	3	2	1	3	1	3	2	1	2	1	3	1	1	0	2	1	1	2	1	1	2	13	14	10	3	3	2	1
0	22	1	0	1	0	2	0	1	0	1	1	1	0	0	0	1	1	0	0	2	5	5	1	1	1	1	5	4	16	2	1	1	#NULL!
1	22	1	0	1	2	2	1	3	1	1	1	1	1	1	3	0	0	1	0	1	2	1	1	1	1	3	11	8	10	3	2	2	1
1	23	1	0	2	2	1	1	1	1	0	1	1	0	1	1	1	1	0	0	1	2	1	1	1	1	1	8	6	8	2	2	1	#NULL!
1	45	1	1	1	3	1	0	0	1	1	0	1	0	0	0	1	0	0	0	5	5	1	5	5	2	3	7	2	26	2	1	1	#NULL!
1	44	1	0	3	2	3	1	3	3	3	0	1	1	2	0	0	1	1	0	5	5	1	5	5	1	4	18	6	26	4	2	2	#NULL!
1	21	1	0	1	1	2	1	0	1	0	1	1	3	2	0	3	0	0	0	3	3	1	4	1	1	1	6	10	14	2	3	1	1
0	31	1	1	1	1	1	1	1	2	0	0	0	1	1	1	1	0	1	0	1	1	1	1	1	1	1	7	5	7	2	2	1	#NULL!
1	34	1	1	1	1	1	1	1	1	0	3	1	3	3	1	1	1	0	0	4	5	1	4	2	1	1	6	13	18	2	3	1	1
1	32	1	0	2	1	1	1	2	1	0	1	0	2	2	2	0	2	0	0	3	3	2	2	1	1	1	8	9	13	2	2	1	1
1	37	1	1	2	1	3	2	1	1	1	1	1	1	1	0	1	0	0	0	4	2	5	2	2	3	2	11	5	20	3	2	2	#NULL!
1	33	1	0	1	3	1	0	1	1	0	1	0	1	1	1	0	0	0	0	1	1	1	1	2	1	1	7	4	8	2	1	1	#NULL!
1	26	1	0	3	2	3	3	2	2	3	0	1	3	0	3	1	1	0	0	1	1	1	1	1	1	1	18	9	7	4	2	2	1
1	27	1	0	2	2	1	1	1	1	1	1	1	0	1	2	1	0	0	0	2	2	2	1	2	3	2	9	6	14	2	2	1	#NULL!
1	34	1	0	1	1	1	2	3	1	1	1	0	1	0	2	1	0	2	0	3	3	1	1	2	1	1	10	7	12	3	2	2	#NULL!
1	46	1	1	1	1	1	1	0	1	1	1	1	1	1	1	0	0	0	0	5	4	3	4	1	1	3	6	5	21	2	2	1	#NULL!
1	34	1	0	1	0	1	1	0	1	1	1	0	1	1	0	0	0	0	0	4	4	1	1	3	2	4	5	3	19	2	1	1	#NULL!
1	32	1	0	0	0	0	0	0	0	1	1	0	0	1	0	0	0	0	0	4	4	1	1	2	1	1	1	2	14	1	1	1	#NULL!
1	33	1	999	1	0	0	0	0	0	0	0	0	0	0	0	0	0	0	0	2	3	1	1	3	1	1	1	0	12	1	1	1	#NULL!
1	47	1	0	1	0	1	1	0	1	0	0	0	1	1	1	0	0	0	0	2	1	1	1	1	1	1	4	3	8	1	1	1	#NULL!
1	47	1	0	2	3	3	2	3	2	0	2	1	1	1	1	1	2	1	0	4	1	2	1	1	1	1	15	10	11	4	3	2	1
1	18	1	0	3	3	3	3	3	3	2	1	2	2	1	1	3	3	2	0	2	2	2	2	4	2	2	20	15	16	4	4	2	1
1	54	1	1	2	0	3	1	3	2	3	1	1	0	1	3	1	1	1	0	5	1	1	5	5	4	4	14	9	25	3	2	2	1
0	24	1	0	0	0	0	1	1	2	1	2	3	3	3	1	3	1	0	1	1	1	1	1	1	1	1	5	17	7	2	4	1	1
1	21	1	0	1	1	1	0	1	2	0	1	0	0	1	1	1	0	0	0	2	2	1	1	1	1	2	6	4	10	2	1	1	#NULL!
1	55	1	1	1	3	2	0	1	1	0	0	0	0	1	2	0	1	1	0	3	3	1	1	3	1	1	8	5	13	2	2	1	#NULL!
1	21	1	0	1	1	1	1	1	1	0	1	1	2	2	1	3	0	0	0	1	1	1	1	1	1	1	6	10	7	2	3	1	1
1	42	1	1	1	3	1	1	1	1	0	0	0	1	0	0	0	1	0	0	1	1	1	3	1	1	1	8	2	9	2	1	1	#NULL!
1	58	1	1	1	0	1	1	0	0	1	0	0	1	0	0	0	0	0	0	3	1	1	1	2	1	1	4	1	10	1	1	1	#NULL!
1	32	1	0	1	3	3	3	3	1	3	1	1	3	3	3	2	2	0	0	5	4	1	1	4	3	3	17	15	21	4	4	2	1
1	21	1	0	1	0	1	2	1	1	0	2	1	3	1	1	1	0	0	0	3	4	1	1	3	1	1	6	9	14	2	2	1	1
1	22	1	0	1	1	1	1	0	1	1	1	0	2	1	0	2	1	0	1	3	3	1	1	2	1	1	6	8	12	2	2	1	1
1	29	1	0	1	3	2	3	1	1	0	1	1	3	1	0	1	2	0	0	4	5	1	1	2	1	1	11	9	15	3	2	2	1
1	38	1	1	3	1	2	3	3	3	3	1	1	3	1	1	1	1	2	0	5	5	5	4	5	5	5	18	11	34	4	3	2	1
1	24	1	0	3	2	3	3	0	3	0	3	3	3	3	3	3	0	2	0	1	1	1	1	2	2	2	14	20	10	3	5	2	1
1	22	1	0	1	1	2	1	1	1	1	0	1	0	1	1	2	0	0	1	3	4	3	4	4	2	3	8	6	23	2	2	1	#NULL!
0	38	1	1	1	0	1	1	1	1	1	0	1	1	3	2	1	1	0	0	3	3	1	3	1	1	2	6	9	14	2	2	1	1
1	21	1	0	2	1	1	1	0	3	3	1	2	2	1	0	1	1	1	1	3	3	1	1	2	1	1	11	10	12	3	3	2	1
1	20	1	0	1	1	1	3	0	1	0	3	3	3	3	3	3	3	0	0	1	2	1	1	1	1	1	7	21	8	2	5	1	1
1	29	1	0	2	1	2	2	1	1	1	1	1	0	1	1	0	1	0	0	1	1	1	1	1	1	1	10	5	7	3	2	2	#NULL!
1	26	1	0	1	0	0	1	1	0	0	0	0	0	0	1	0	0	0	0	1	1	1	1	1	1	1	3	1	7	1	1	1	#NULL!
1	34	1	1	0	0	0	0	0	0	0	0	0	1	0	1	0	0	0	1	2	2	2	2	4	3	2	0	3	17	1	1	1	#NULL!
1	63	1	0	1	1	1	1	2	1	1	1	1	1	0	2	0	0	0	0	3	4	1	1	4	1	1	8	5	15	2	2	1	#NULL!
1	42	1	0	1	1	1	1	1	1	0	0	0	0	0	1	1	0	0	0	3	1	1	1	1	1	1	6	2	9	2	1	1	#NULL!
1	30	1	0	3	3	3	3	3	2	3	3	2	2	1	3	3	2	1	0	3	5	3	5	5	1	5	20	17	27	4	4	2	1
0	28	1	0	1	1	1	1	0	1	1	1	1	1	1	1	0	0	0	0	3	1	1	1	1	1	1	6	5	9	2	2	1	#NULL!
0	32	1	0	2	2	2	1	2	0	1	3	0	3	1	1	1	3	0	0	2	2	2	2	2	2	2	10	12	14	3	3	2	1
1	24	1	0	1	1	1	1	2	1	0	1	1	0	0	1	2	1	2	0	1	2	1	1	1	1	1	7	8	8	2	2	1	1
1	43	1	1	3	3	3	3	2	3	2	2	1	1	2	2	3	2	1	0	5	5	1	5	5	2	4	19	14	27	4	3	2	1
1	39	1	0	1	0	1	0	0	1	0	0	0	0	0	0	0	0	0	0	1	1	1	1	1	1	1	3	0	7	1	1	1	#NULL!
1	41	1	1	0	0	1	0	0	0	0	0	0	0	0	0	0	1	0	0	3	1	1	1	1	1	1	1	1	9	1	1	1	#NULL!
1	43	1	1	1	1	3	3	2	2	1	0	0	0	0	0	0	0	0	0	3	3	1	1	2	1	1	13	0	12	3	1	2	#NULL!
1	44	1	0	1	0	0	1	0	1	0	1	0	1	1	1	0	0	0	0	2	4	1	1	1	1	1	3	4	11	1	1	1	#NULL!
1	43	1	0	2	1	1	1	3	1	1	1	1	1	1	1	1	1	1	0	1	4	1	1	1	1	1	10	8	10	3	2	2	1
1	46	1	1	1	1	1	1	0	1	0	1	1	1	0	1	1	0	0	1	1	2	1	1	2	1	1	5	6	9	2	2	1	#NULL!
1	59	1	0	1	1	1	1	1	1	0	1	1	1	2	1	0	1	0	0	2	4	2	2	2	1	1	6	7	14	2	2	1	#NULL!
1	33	1	0	3	2	3	3	0	2	3	1	2	2	2	0	3	1	0	1	4	5	1	1	5	1	1	16	12	18	4	3	2	1
1	52	1	1	1	0	1	1	0	1	0	0	0	0	1	0	0	0	1	0	3	1	1	1	1	1	1	4	2	9	1	1	1	#NULL!
0	40	1	1	1	3	1	0	0	1	1	1	1	1	1	1	1	1	1	1	1	5	1	1	1	1	1	7	9	11	2	2	1	1
1	17	1	0	3	3	3	3	3	3	0	1	3	3	3	3	3	3	3	1	1	2	1	1	1	1	1	18	23	8	4	5	2	1
0	38	1	1	0	0	2	1	1	1	0	0	0	1	1	1	1	1	0	0	1	1	1	1	1	1	1	5	5	7	2	2	1	#NULL!
1	41	1	1	1	1	1	1	0	0	1	0	0	1	0	0	0	0	0	0	2	2	1	2	2	1	1	5	1	11	2	1	1	#NULL!
1	27	1	0	1	2	3	1	1	1	1	2	2	3	1	3	1	1	1	0	4	4	1	2	4	1	1	10	14	17	3	3	2	1
1	33	1	1	1	1	0	1	0	0	0	0	0	0	0	1	0	0	0	0	2	2	1	1	2	1	1	3	1	10	1	1	1	#NULL!
1	19	1	0	2	0	1	1	1	1	1	1	0	3	1	3	0	3	0	0	3	5	1	1	3	2	1	7	11	16	2	3	1	1
1	22	1	0	1	0	0	1	1	1	0	0	0	1	1	1	0	0	0	0	2	1	1	1	1	1	2	4	3	9	1	1	1	#NULL!
1	22	1	0	1	1	1	0	0	1	1	1	1	1	1	1	1	2	0	0	4	3	1	1	2	1	1	5	8	13	2	2	1	1
1	24	1	0	1	1	3	2	1	3	1	2	1	2	3	3	0	0	0	0	2	4	1	2	2	1	1	12	11	13	3	3	2	1
1	66	1	0	1	1	2	1	1	1	2	1	1	0	1	1	1	1	0	0	5	4	1	3	3	2	1	9	6	19	2	2	1	#NULL!
1	21	1	0	1	0	1	0	0	1	0	1	0	1	0	1	1	1	0	0	4	4	3	1	1	1	1	3	5	15	1	2	1	#NULL!
1	45	1	0	0	0	1	0	0	0	1	0	0	0	1	0	0	0	0	0	2	1	1	1	1	1	1	2	1	8	1	1	1	#NULL!
1	40	1	1	1	0	1	1	0	1	0	0	0	1	0	0	1	1	0	0	1	2	1	1	1	1	3	4	3	10	1	1	1	#NULL!
1	31	1	0	3	3	3	3	0	1	3	2	3	2	2	2	0	0	0	0	2	1	1	1	4	1	1	16	11	11	4	3	2	1
1	37	1	0	1	1	2	2	1	1	0	1	1	1	1	2	1	1	0	0	5	1	1	1	1	1	1	8	8	11	2	2	1	1
1	24	1	0	2	2	2	1	1	1	2	0	1	2	3	3	3	0	0	0	5	5	5	5	5	4	4	11	12	33	3	3	2	1
1	25	1	0	3	2	1	1	0	2	0	1	1	1	1	0	0	0	0	0	3	3	2	3	4	2	2	9	4	19	2	1	1	#NULL!
1	45	1	1	2	1	1	3	2	3	2	1	1	0	1	1	1	1	1	0	5	5	5	5	5	2	5	14	7	32	3	2	2	#NULL!
1	30	1	1	1	1	1	1	1	1	0	2	1	2	2	1	1	0	0	1	1	2	1	1	4	1	1	6	10	11	2	3	1	1
1	30	1	0	3	2	3	2	2	2	1	1	1	1	1	2	1	2	1	0	2	2	1	1	2	1	1	15	10	10	4	3	2	1
0	26	1	0	1	0	1	0	0	1	0	0	0	0	0	0	0	0	0	0	1	4	1	1	1	1	1	3	0	10	1	1	1	#NULL!
1	26	1	0	1	0	1	1	0	0	0	1	0	0	1	0	1	1	0	0	2	3	1	1	1	1	1	3	4	10	1	1	1	#NULL!
1	26	1	0	1	0	1	1	0	2	0	1	1	0	1	1	0	1	1	0	1	1	1	1	1	1	1	5	6	7	2	2	1	#NULL!
1	33	1	1	1	1	1	1	0	1	1	1	1	1	1	1	1	0	0	0	4	1	1	4	2	4	1	6	6	17	2	2	1	#NULL!
1	56	1	1	1	0	1	1	0	1	1	1	1	1	0	1	0	1	0	0	4	3	1	4	2	1	1	5	5	16	2	2	1	#NULL!
1	59	1	0	0	0	1	1	0	1	0	1	1	2	1	1	1	0	0	0	3	2	1	2	2	1	1	3	7	12	1	2	1	#NULL!
1	71	1	0	1	3	1	1	0	1	0	0	0	1	0	0	0	0	0	0	3	2	1	1	1	1	1	7	1	10	2	1	1	#NULL!
1	21	1	0	1	1	1	1	1	1	1	1	1	1	2	1	1	1	1	0	2	2	2	1	4	2	1	7	9	14	2	2	1	1
1	21	1	0	1	1	1	1	1	1	1	1	1	1	2	1	1	1	1	0	2	2	2	1	4	2	1	7	9	14	2	2	1	1
1	23	1	0	1	1	1	1	0	1	0	0	0	0	1	1	1	1	0	0	2	1	1	1	1	1	1	5	4	8	2	1	1	#NULL!
1	25	1	0	1	0	0	0	0	1	0	1	1	1	0	0	1	3	1	0	3	4	1	3	2	1	1	2	8	15	1	2	1	1
1	28	1	1	2	1	2	1	1	2	0	2	1	1	2	1	0	1	0	0	2	1	1	1	4	1	1	9	8	11	2	2	1	1
1	28	1	0	1	1	1	1	0	2	0	2	1	3	1	1	0	1	0	0	1	1	1	1	2	1	1	6	9	8	2	2	1	1
1	33	1	1	1	1	1	1	0	1	0	0	0	1	1	0	1	0	0	0	4	3	1	2	3	2	2	5	3	17	2	1	1	#NULL!
1	49	1	1	1	1	0	0	1	1	1	0	0	0	1	1	0	1	0	0	3	5	1	3	1	1	3	5	3	17	2	1	1	#NULL!
0	25	1	0	1	1	3	1	0	1	0	1	1	0	1	1	2	0	0	0	1	2	1	1	1	1	1	7	6	8	2	2	1	#NULL!
1	23	1	0	1	1	2	2	0	2	0	1	1	1	0	2	1	1	0	0	3	1	1	3	1	1	1	8	7	11	2	2	1	#NULL!
1	25	1	0	3	3	3	3	1	2	3	2	1	3	3	3	1	1	0	0	5	2	1	1	5	1	1	18	14	16	4	3	2	1
1	30	1	0	1	1	3	2	0	2	2	3	3	3	3	0	3	0	0	0	5	2	1	5	2	3	2	11	15	20	3	4	2	1
1	31	1	0	3	2	3	3	2	2	3	2	2	3	2	3	3	3	2	0	4	5	3	2	4	3	4	18	20	25	4	5	2	1
1	44	1	1	1	0	1	0	1	1	0	0	0	1	1	0	0	0	0	0	1	1	1	2	1	1	2	4	2	9	1	1	1	#NULL!
1	25	1	0	3	1	1	1	3	1	0	1	1	0	1	2	1	1	2	0	1	2	1	1	1	1	1	10	9	8	3	2	2	1
1	27	1	0	1	0	1	0	0	1	0	0	0	0	1	1	0	0	0	0	3	1	1	1	2	1	1	3	2	10	1	1	1	#NULL!
0	30	1	1	1	0	1	1	0	1	1	1	1	0	1	1	0	2	0	0	2	2	2	2	1	1	1	5	6	11	2	2	1	#NULL!
1	30	1	1	0	0	0	1	1	1	0	1	0	0	1	1	0	1	0	0	3	3	1	2	1	1	1	3	4	12	1	1	1	#NULL!
1	31	1	0	1	0	1	1	1	0	0	0	0	0	0	0	0	0	0	0	1	2	1	1	1	1	1	4	0	8	1	1	1	#NULL!
1	34	1	1	0	0	1	1	0	0	0	1	0	1	0	1	0	0	0	0	1	1	1	1	1	1	1	2	3	7	1	1	1	#NULL!
1	38	1	0	0	0	0	0	0	0	0	0	0	0	0	0	0	0	0	0	2	2	1	1	1	1	1	0	0	9	1	1	1	#NULL!
0	40	1	999	3	1	1	0	1	3	0	0	0	0	0	3	0	0	0	0	1	1	1	1	1	1	1	9	3	7	2	1	1	#NULL!
0	42	1	1	1	0	0	1	1	1	0	1	0	0	1	1	0	0	0	0	1	1	1	1	1	1	1	4	3	7	1	1	1	#NULL!
1	45	1	1	1	0	1	0	0	1	0	0	0	0	0	1	0	0	0	0	3	2	1	1	2	1	1	3	1	11	1	1	1	#NULL!
1	48	1	1	1	1	1	1	1	0	0	0	0	1	0	0	0	0	0	0	2	2	1	1	1	1	1	5	1	9	2	1	1	#NULL!
1	48	1	1	1	0	1	0	0	1	0	1	0	1	1	0	0	0	0	0	2	3	2	4	1	1	2	3	3	15	1	1	1	#NULL!
1	54	1	1	1	1	1	1	1	1	0	0	0	1	0	0	0	0	0	0	2	2	1	2	1	1	1	6	1	10	2	1	1	#NULL!
1	61	1	999	3	3	1	1	1	1	0	0	1	0	1	0	0	0	0	0	1	5	1	1	1	1	1	10	2	11	3	1	2	#NULL!
1	61	1	0	0	0	0	0	0	0	0	0	0	0	0	0	0	0	0	0	1	1	1	1	1	1	1	0	0	7	1	1	1	#NULL!
0	70	1	1	0	0	0	0	0	0	0	0	0	0	0	0	0	0	0	0	1	1	1	1	1	1	1	0	0	7	1	1	1	#NULL!
1	70	1	1	1	0	1	1	0	0	0	0	0	0	0	0	0	0	0	0	2	2	1	1	4	1	1	3	0	12	1	1	1	#NULL!
1	70	1	1	3	0	3	1	1	1	1	1	2	3	3	1	0	1	1	0	3	3	1	2	5	3	3	10	12	20	3	3	2	1
1	72	1	0	1	0	1	1	0	1	0	1	1	1	1	1	0	1	0	0	2	2	1	1	1	1	1	4	6	9	1	2	1	#NULL!
1	20	1	0	2	1	2	1	0	1	1	1	1	2	2	2	1	0	0	0	3	4	1	3	3	2	4	8	9	20	2	2	1	1
0	21	1	0	0	0	1	2	0	1	1	1	1	2	1	2	0	1	0	0	2	5	5	3	5	3	5	5	8	28	2	2	1	1
1	22	1	0	2	1	1	1	1	1	1	1	1	1	2	1	0	1	1	0	3	2	2	1	3	2	2	8	8	15	2	2	1	1
1	23	1	0	3	3	3	3	3	2	1	1	1	3	1	1	1	0	0	0	5	1	1	5	4	1	2	18	8	19	4	2	2	1
1	23	1	0	1	1	2	1	1	1	1	1	1	0	1	1	1	2	0	0	2	2	2	1	4	1	2	8	7	14	2	2	1	#NULL!
1	24	1	0	1	1	1	2	2	3	2	0	1	1	1	2	3	3	1	0	4	3	1	4	2	1	2	12	12	17	3	3	2	1
0	25	1	0	1	2	2	3	1	2	3	2	2	2	2	3	2	1	0	0	4	4	1	3	5	3	3	14	14	23	3	3	2	1
1	25	1	0	0	0	0	0	0	0	0	1	1	1	1	2	0	0	0	0	1	1	1	1	1	1	1	0	6	7	1	2	1	#NULL!
1	25	1	0	2	1	2	1	0	1	1	1	1	0	1	2	3	1	0	0	4	5	1	1	3	1	1	8	9	16	2	2	1	1
1	25	1	1	1	0	1	1	1	1	1	0	0	1	1	1	0	0	1	0	5	4	4	5	3	1	1	6	4	23	2	1	1	#NULL!
1	25	1	0	3	3	2	1	2	1	1	1	1	0	0	1	1	0	1	0	4	1	1	1	1	1	1	13	5	10	3	2	2	#NULL!
1	26	1	0	3	3	3	3	3	3	3	3	3	3	3	3	3	3	0	3	3	5	1	1	1	1	1	21	24	13	4	5	2	1
1	30	1	0	2	1	1	1	1	1	1	1	1	1	1	0	1	1	1	0	3	2	1	2	3	2	2	8	7	15	2	2	1	#NULL!
1	32	1	1	1	1	3	3	2	1	1	2	1	1	2	2	2	2	1	0	4	4	1	3	4	1	3	12	13	20	3	3	2	1
1	32	1	1	2	1	2	1	1	3	2	1	1	3	2	3	1	0	0	0	5	4	2	4	4	3	5	12	11	27	3	3	2	1
1	38	1	0	2	1	1	1	0	1	1	0	1	0	1	0	0	2	0	0	2	1	1	1	2	1	1	7	4	9	2	1	1	#NULL!
1	40	1	1	2	3	2	3	1	3	1	2	3	1	3	2	1	1	0	0	3	4	1	3	4	2	2	15	13	19	4	3	2	1
1	40	1	1	1	2	1	1	1	2	3	1	0	2	1	1	0	0	0	0	3	2	1	2	3	2	4	11	5	17	3	2	2	#NULL!
1	41	1	1	0	0	1	0	0	1	0	0	0	0	1	0	0	0	0	0	1	1	1	1	1	1	1	2	1	7	1	1	1	#NULL!
1	42	1	1	3	0	3	0	3	1	0	0	1	0	1	1	1	0	0	0	2	2	1	4	2	3	2	10	4	16	3	1	2	#NULL!
0	42	1	0	3	2	3	3	3	0	0	0	0	0	0	0	0	1	1	0	4	1	5	5	1	1	1	14	2	18	3	1	2	#NULL!
0	44	1	1	1	0	1	1	0	1	0	0	0	1	0	1	1	1	0	0	1	3	1	1	1	1	1	4	4	9	1	1	1	#NULL!
1	48	1	999	2	2	1	2	1	1	1	1	1	1	1	0	0	0	0	0	2	2	1	1	2	1	1	10	4	10	3	1	2	#NULL!
1	48	1	999	2	2	1	2	1	1	1	1	1	1	1	0	0	0	0	0	2	2	1	1	2	1	1	10	4	10	3	1	2	#NULL!
1	56	1	0	1	1	1	1	1	1	1	1	1	2	2	2	1	1	2	0	2	5	1	1	1	1	1	7	12	12	2	3	1	1
1	62	1	1	0	0	0	1	0	1	0	0	0	1	1	0	0	0	0	0	5	4	1	1	5	1	1	2	2	18	1	1	1	#NULL!
1	64	1	0	1	1	1	3	3	3	0	1	1	3	3	3	3	1	1	0	3	3	1	1	1	1	1	12	16	11	3	4	2	1
1	64	1	0	1	0	1	1	1	1	1	1	1	1	1	2	1	0	0	0	2	1	1	1	2	1	1	6	7	9	2	2	1	#NULL!
1	72	1	1	1	1	3	3	2	1	1	2	1	1	2	2	2	2	1	0	4	4	1	3	4	1	3	12	13	20	3	3	2	1
1	73	1	0	1	1	1	0	0	0	1	1	1	0	1	1	1	0	0	0	5	5	2	3	4	2	2	4	5	23	1	2	1	#NULL!
0	36	1	0	2	2	3	1	1	1	0	1	1	0	1	1	1	1	2	0	4	5	4	2	4	4	5	10	8	28	3	2	2	1
1	21	1	0	1	0	1	1	0	1	1	2	2	3	2	2	1	2	0	0	3	2	1	3	1	1	1	5	14	12	2	3	1	1
0	32	1	1	1	3	3	2	1	1	3	0	1	0	1	0	1	1	2	0	3	1	1	1	1	1	1	14	6	9	3	2	2	#NULL!
1	50	1	1	1	1	3	1	3	3	1	1	1	1	3	1	1	3	1	0	3	3	2	2	1	3	3	13	12	17	3	3	2	1
1	26	1	0	1	2	1	1	1	2	1	0	1	0	0	2	1	0	1	0	2	1	1	1	1	1	1	9	5	8	2	2	1	#NULL!
1	43	1	1	3	2	2	1	1	3	3	1	2	1	1	1	1	2	2	0	5	5	3	4	4	2	5	15	11	28	4	3	2	1
1	43	1	1	3	2	2	1	1	3	3	1	2	1	1	1	1	2	2	0	5	5	3	4	4	2	5	15	11	28	4	3	2	1
1	48	1	0	3	3	3	3	3	2	1	0	0	1	0	2	1	0	2	0	1	1	1	1	1	1	1	18	6	7	4	2	2	#NULL!
1	48	1	1	2	2	1	3	2	3	2	1	2	3	2	3	3	2	2	3	2	4	1	1	1	1	3	15	21	13	4	5	2	1
1	21	1	0	1	0	1	1	0	1	1	0	1	1	1	0	1	0	0	0	3	3	2	2	3	1	1	5	4	15	2	1	1	#NULL!
1	27	1	0	1	3	1	0	0	1	1	1	1	1	1	2	0	0	1	0	3	3	3	1	3	1	1	7	7	15	2	2	1	#NULL!
1	36	1	1	2	2	2	2	0	2	1	0	0	0	0	0	0	0	0	0	1	5	1	1	3	1	1	11	0	13	3	1	2	#NULL!
1	40	1	1	1	1	1	1	0	1	0	0	0	0	1	0	0	0	0	0	3	2	1	1	2	1	1	5	1	11	2	1	1	#NULL!
1	48	1	0	1	3	1	0	0	1	1	1	1	1	1	2	0	0	1	0	3	3	3	1	3	1	1	7	7	15	2	2	1	#NULL!
1	22	1	0	1	1	1	0	0	0	1	0	1	0	2	2	3	3	0	0	5	3	1	5	3	3	3	4	11	23	1	3	1	1
1	32	1	1	1	0	1	0	0	1	1	0	0	0	1	1	1	0	0	0	1	4	1	1	1	1	1	4	3	10	1	1	1	#NULL!
1	69	1	0	1	3	1	1	1	1	1	1	1	1	1	1	1	1	1	0	5	5	2	5	3	1	4	9	8	25	2	2	1	1
1	70	1	0	1	0	1	0	0	0	1	1	0	0	0	0	0	0	0	0	3	2	2	3	3	2	2	3	1	17	1	1	1	#NULL!
1	25	1	0	2	0	1	0	0	2	0	0	0	1	1	0	0	0	0	0	4	3	3	3	3	3	3	5	2	22	2	1	1	#NULL!
1	29	1	0	1	0	2	1	1	1	1	1	1	1	1	1	0	0	1	0	2	3	1	3	3	3	3	7	6	18	2	2	1	#NULL!
1	44	1	1	1	1	1	1	0	1	1	1	1	1	1	1	1	1	1	0	3	2	1	1	2	1	2	6	8	12	2	2	1	1
1	68	1	0	3	3	3	0	3	3	1	1	0	0	0	1	0	0	1	0	5	2	1	2	5	1	1	16	3	17	4	1	2	#NULL!
1	22	1	0	1	1	1	2	1	3	0	2	1	2	2	0	0	0	0	0	1	1	1	1	2	1	1	9	7	8	2	2	1	#NULL!
0	65	1	0	2	3	2	1	1	1	1	1	1	1	3	3	2	1	1	1	5	5	2	5	4	1	1	11	14	23	3	3	2	1
0	30	1	0	0	0	1	1	0	0	0	0	0	1	0	0	0	0	0	0	4	1	1	1	2	1	1	2	1	11	1	1	1	#NULL!
1	24	1	0	2	1	1	1	1	1	0	1	0	0	0	0	0	0	0	0	1	1	1	2	1	1	1	7	1	8	2	1	1	#NULL!
1	24	1	1	1	0	2	3	2	0	0	1	1	2	1	1	0	0	0	1	1	1	1	1	2	1	1	8	7	8	2	2	1	#NULL!
1	24	1	1	3	2	3	2	1	3	1	1	1	1	2	1	1	0	1	0	3	4	1	2	2	1	1	15	8	14	4	2	2	1
1	25	1	0	1	0	1	1	0	0	0	1	1	1	0	0	1	0	0	1	2	4	1	1	3	2	1	3	5	14	1	2	1	#NULL!
1	26	1	0	1	0	1	2	1	1	2	1	1	0	1	2	2	1	0	0	4	1	1	1	2	1	1	8	8	11	2	2	1	1
0	29	1	1	1	1	1	1	0	1	1	1	0	1	0	2	1	0	0	0	1	3	1	1	1	1	1	6	5	9	2	2	1	#NULL!
1	29	1	0	1	0	1	1	0	0	0	1	1	1	1	0	1	1	0	0	2	2	1	1	2	1	1	3	6	10	1	2	1	#NULL!
0	32	1	1	0	1	1	1	1	0	3	0	0	0	0	1	1	1	0	0	3	1	1	1	2	1	1	7	3	10	2	1	1	#NULL!
1	32	1	0	1	1	1	1	1	1	0	1	0	1	0	1	1	1	1	0	3	3	1	2	3	1	2	6	6	15	2	2	1	#NULL!
1	32	1	0	1	1	1	1	1	1	0	1	0	1	0	1	1	1	1	0	3	3	1	2	3	1	2	6	6	15	2	2	1	#NULL!
1	32	1	0	1	0	1	1	1	2	2	1	0	0	1	1	1	2	0	0	4	4	1	3	1	1	1	8	6	15	2	2	1	#NULL!
1	32	1	0	1	0	1	1	1	2	2	1	0	0	1	1	1	2	0	0	4	4	1	3	1	1	1	8	6	15	2	2	1	#NULL!
1	33	1	1	1	0	0	1	0	1	1	1	0	1	1	0	1	0	0	0	4	4	1	3	1	1	3	4	4	17	1	1	1	#NULL!
1	33	1	1	3	2	3	3	3	3	0	2	1	3	0	0	0	0	0	0	1	1	1	1	1	1	1	17	6	7	4	2	2	#NULL!
1	33	1	1	3	2	3	3	3	3	0	2	1	3	0	0	0	0	0	0	1	1	1	1	1	1	1	17	6	7	4	2	2	#NULL!
0	33	1	0	1	0	0	0	0	1	0	0	0	0	0	0	0	0	1	0	1	1	1	1	1	1	1	2	1	7	1	1	1	#NULL!
1	34	1	0	1	1	1	1	0	0	0	0	0	1	0	1	0	0	0	0	1	1	1	1	2	1	1	4	2	8	1	1	1	#NULL!
1	38	1	0	1	0	0	1	0	0	1	0	0	1	2	2	1	0	1	0	3	5	1	3	5	1	1	3	7	19	1	2	1	#NULL!
1	39	1	0	1	1	1	1	0	1	0	1	1	1	1	1	1	1	0	0	1	1	1	1	1	1	1	5	7	7	2	2	1	#NULL!
0	41	1	0	1	1	1	1	1	1	0	1	1	1	1	0	0	0	0	0	3	4	1	2	3	1	1	6	4	15	2	1	1	#NULL!
1	43	1	0	1	0	0	0	0	1	0	0	0	1	0	1	0	1	0	0	2	2	1	1	1	1	1	2	3	9	1	1	1	#NULL!
1	51	1	1	1	0	1	1	0	0	0	0	0	0	0	0	0	0	0	0	2	5	3	3	5	1	3	3	0	22	1	1	1	#NULL!
1	52	1	1	1	1	1	0	0	0	1	0	0	1	0	1	0	0	0	0	3	3	3	3	3	3	3	4	2	21	1	1	1	#NULL!
1	53	1	1	1	0	1	0	0	0	1	0	0	0	0	0	0	0	0	0	4	4	1	5	3	1	3	3	0	21	1	1	1	#NULL!
1	54	1	999	0	0	1	0	0	0	0	0	0	0	0	1	0	0	0	0	1	1	1	1	2	2	1	1	1	9	1	1	1	#NULL!
0	55	1	1	1	0	1	1	1	1	0	0	0	1	1	2	0	1	0	0	2	1	1	1	1	5	5	5	5	16	2	2	1	#NULL!
1	57	1	1	2	1	1	1	1	1	1	1	1	1	1	1	0	0	1	0	3	4	1	2	3	1	2	8	6	16	2	2	1	#NULL!
1	57	1	1	0	0	1	0	0	0	0	0	0	1	0	0	0	0	0	0	3	2	1	1	1	1	1	1	1	10	1	1	1	#NULL!
1	59	1	1	1	1	1	1	0	1	1	1	1	3	1	1	1	0	1	0	4	2	2	2	4	2	2	6	9	18	2	2	1	1
1	63	1	0	0	3	3	1	1	0	0	0	0	0	0	0	0	0	0	0	1	3	1	1	1	1	1	8	0	9	2	1	1	#NULL!
1	63	1	1	1	0	1	1	0	1	0	0	0	1	0	0	0	0	1	0	1	1	1	1	1	1	1	4	2	7	1	1	1	#NULL!
1	65	1	0	0	0	1	0	0	0	0	0	0	1	1	1	1	0	0	0	5	5	1	5	5	4	4	1	4	29	1	1	1	#NULL!
1	70	1	0	1	0	1	0	0	0	1	1	0	0	0	0	0	0	0	0	4	4	2	2	3	2	2	3	1	19	1	1	1	#NULL!
1	73	1	0	3	3	3	3	0	0	3	0	0	1	0	0	0	0	0	0	2	4	1	1	2	1	1	15	1	12	4	1	2	#NULL!
1	23	1	0	1	0	1	1	0	1	1	1	1	2	1	0	0	0	0	0	2	2	1	1	4	1	1	5	5	12	2	2	1	#NULL!
1	21	1	0	1	3	1	0	0	1	0	2	0	0	1	1	2	1	1	1	1	1	1	1	1	1	1	6	9	7	2	2	1	1
1	21	1	0	1	3	1	0	0	1	0	2	0	0	1	1	2	1	1	1	1	1	1	1	1	1	1	6	9	7	2	2	1	1
1	22	1	0	2	1	2	1	0	2	2	2	0	0	1	1	1	1	0	0	2	1	1	2	1	1	1	10	6	9	3	2	2	#NULL!
0	22	1	0	1	1	1	2	1	1	1	1	1	1	2	1	0	1	0	1	1	4	1	1	2	1	1	8	8	11	2	2	1	1
0	22	1	0	2	1	3	2	0	3	0	1	2	1	1	0	1	0	0	1	3	2	1	1	4	1	1	11	7	13	3	2	2	#NULL!
1	22	1	0	1	1	1	1	1	2	0	1	1	2	2	1	2	1	0	0	3	1	1	1	2	1	1	7	10	10	2	3	1	1
1	23	1	0	1	2	2	2	1	2	3	2	2	1	3	3	3	1	1	0	4	3	1	2	3	1	1	13	16	15	3	4	2	1
1	23	1	0	2	1	2	3	3	1	1	2	1	3	1	3	1	3	2	1	3	2	1	3	4	3	3	13	17	19	3	4	2	1
1	24	1	0	1	0	1	0	0	1	0	3	2	1	2	1	1	0	1	0	3	4	2	2	2	1	1	3	11	15	1	3	1	1
1	25	1	0	1	3	3	1	0	1	2	1	1	3	1	1	2	1	0	1	1	2	1	1	2	1	1	11	11	9	3	3	2	1
1	25	1	0	1	1	2	2	0	1	1	2	3	1	2	1	2	1	0	1	2	2	1	1	3	2	2	8	13	13	2	3	1	1
1	26	1	0	1	0	1	0	1	1	0	1	1	0	1	1	1	1	1	0	1	1	1	1	1	1	1	4	7	7	1	2	1	#NULL!
1	26	1	0	1	1	1	2	1	2	2	2	2	2	2	1	1	1	1	0	2	2	1	1	1	1	1	10	12	9	3	3	2	1
1	26	1	0	1	0	0	1	1	1	0	1	0	0	0	2	1	1	0	0	1	4	1	1	1	1	1	4	5	10	1	2	1	#NULL!
1	26	1	0	3	2	1	1	1	3	1	3	3	3	3	3	2	3	2	1	2	2	1	3	2	1	2	12	23	13	3	5	2	1
1	27	1	1	1	1	1	1	2	1	0	1	1	1	1	2	2	3	2	0	1	2	1	1	1	1	1	7	13	8	2	3	1	1
1	29	1	1	1	1	1	1	0	1	0	1	1	0	1	0	1	0	0	0	2	3	1	1	1	1	1	5	4	10	2	1	1	#NULL!
1	30	1	0	1	2	1	1	1	1	2	2	1	1	1	1	1	1	0	0	5	3	1	1	4	1	2	9	8	17	2	2	1	1
1	31	1	0	1	1	1	1	0	0	1	1	1	1	0	2	1	0	0	0	4	4	1	4	3	1	3	5	6	20	2	2	1	#NULL!
1	35	1	1	0	1	2	3	1	1	1	1	1	2	1	0	1	0	0	0	2	1	1	1	2	1	1	9	6	9	2	2	1	#NULL!
1	36	1	0	1	1	1	3	1	1	1	3	1	3	3	0	1	0	0	1	5	4	1	5	3	2	4	9	12	24	2	3	1	1
1	37	1	1	1	1	1	2	1	2	1	1	1	2	1	1	0	0	0	0	2	2	5	5	3	5	5	9	6	27	2	2	1	#NULL!
1	38	1	0	1	3	0	1	0	1	1	1	1	1	1	1	1	0	0	0	5	5	1	1	3	3	1	7	6	19	2	2	1	#NULL!
1	40	1	1	3	1	2	1	1	1	3	1	1	2	2	1	1	1	2	1	3	4	2	3	3	1	3	12	12	19	3	3	2	1
1	44	1	1	1	0	1	1	1	1	0	1	1	0	1	1	1	0	0	0	1	1	1	1	1	1	1	5	5	7	2	2	1	#NULL!
1	45	1	0	1	1	1	1	1	1	1	1	1	1	1	1	1	1	1	0	3	3	1	1	1	1	1	7	8	11	2	2	1	1
0	46	1	0	0	1	1	0	0	0	0	0	0	0	1	3	0	0	0	0	2	4	1	2	3	1	2	2	4	15	1	1	1	#NULL!
1	52	1	1	1	1	1	1	0	0	1	1	1	0	1	0	0	1	0	0	4	2	1	3	2	1	1	5	4	14	2	1	1	#NULL!
1	52	1	1	1	1	1	1	0	0	1	1	1	0	1	0	0	1	0	0	4	2	1	3	2	1	1	5	4	14	2	1	1	#NULL!
1	58	1	1	2	3	1	3	0	0	1	1	0	3	1	3	0	3	1	0	3	3	1	1	3	4	1	10	12	16	3	3	2	1
1	59	1	1	1	1	1	1	0	1	1	0	1	1	1	2	1	0	0	0	3	4	1	1	1	2	2	6	6	14	2	2	1	#NULL!
1	63	1	0	1	1	1	1	1	1	1	2	1	2	1	1	0	1	0	0	3	5	1	5	4	2	3	7	8	23	2	2	1	1
0	70	1	1	1	1	3	3	1	1	1	2	2	3	3	2	2	2	0	0	2	4	2	3	4	1	2	11	16	18	3	4	2	1
1	54	1	0	0	1	1	1	0	1	0	1	1	1	2	0	1	1	0	0	3	3	5	2	4	1	1	4	7	19	1	2	1	#NULL!
0	24	1	0	0	0	0	0	0	1	0	1	1	0	0	0	0	0	0	0	1	1	1	1	1	1	1	1	2	7	1	1	1	#NULL!
0	25	1	0	1	1	1	1	0	2	3	0	0	0	0	0	0	0	0	0	3	3	1	1	3	1	1	9	0	13	2	1	1	#NULL!
0	28	1	1	1	1	3	1	0	1	1	0	0	1	1	2	1	0	0	0	3	1	2	1	3	1	1	8	5	12	2	2	1	#NULL!
0	29	1	0	2	0	1	1	0	1	1	0	0	1	0	1	0	0	0	0	5	2	2	1	1	1	1	6	2	13	2	1	1	#NULL!
0	36	1	0	3	3	2	1	1	2	1	1	2	2	2	1	2	1	1	0	1	3	1	1	1	1	1	13	12	9	3	3	2	1
0	39	1	1	0	0	1	1	0	1	0	1	1	1	1	2	1	1	0	0	2	3	1	2	5	1	1	3	8	15	1	2	1	1
1	21	1	0	3	1	3	2	1	3	2	3	3	3	3	3	3	1	0	2	4	4	1	2	4	1	2	15	21	18	4	5	2	1
0	22	1	0	1	0	1	1	2	1	0	3	3	3	2	3	3	1	1	0	1	1	1	1	1	1	1	6	19	7	2	4	1	1
1	23	1	0	1	1	1	1	1	1	0	1	1	3	2	2	1	1	0	0	2	2	1	1	2	1	1	6	11	10	2	3	1	1
1	23	1	0	2	1	2	3	1	1	1	2	2	3	3	2	2	1	1	0	4	5	2	2	3	1	2	11	16	19	3	4	2	1
1	23	1	0	1	1	1	0	1	1	0	2	0	1	2	2	0	0	1	0	1	5	1	1	2	1	1	5	8	12	2	2	1	1
1	24	1	0	3	3	3	3	2	2	3	2	3	3	3	3	0	2	1	1	3	5	1	3	5	1	2	19	18	20	4	4	2	1
1	26	1	0	1	0	3	2	0	1	3	3	3	3	3	1	1	1	0	0	5	4	4	4	5	4	5	10	15	31	3	4	2	1
1	32	1	0	3	2	1	3	0	3	3	3	3	3	3	3	3	3	1	1	5	5	4	5	5	5	5	15	23	34	4	5	2	1
1	52	1	0	3	2	3	3	2	1	1	2	3	3	3	3	3	3	3	3	1	1	1	1	1	1	1	15	26	7	4	5	2	1
1	54	1	0	3	3	3	3	1	3	1	2	3	3	3	3	3	2	1	2	4	4	2	2	4	2	3	17	22	21	4	5	2	1
0	66	1	1	1	1	1	1	1	1	0	1	1	1	1	1	1	1	1	0	2	2	2	2	3	2	2	6	8	15	2	2	1	1
1	25	1	0	0	0	1	1	0	0	3	2	1	2	2	2	0	2	0	0	4	4	2	1	3	1	1	5	11	16	2	3	1	1
1	30	1	1	2	0	1	2	0	2	1	1	2	2	3	3	3	1	0	0	1	2	1	1	1	1	1	8	15	8	2	4	1	1
1	36	1	1	0	0	1	0	0	0	0	1	0	1	0	0	0	1	0	0	3	1	1	1	1	1	1	1	3	9	1	1	1	#NULL!
0	43	1	1	0	0	1	0	0	0	0	0	0	0	0	0	0	0	0	0	1	1	1	1	1	1	1	1	0	7	1	1	1	#NULL!
1	30	1	0	1	1	1	1	1	1	1	1	1	1	2	1	1	1	0	0	5	4	4	4	4	3	3	7	8	27	2	2	1	1
1	34	1	0	3	1	1	1	2	1	1	1	0	1	1	1	0	1	2	0	3	4	3	1	3	1	1	10	7	16	3	2	2	#NULL!
1	30	1	0	0	3	0	0	0	1	0	0	0	0	0	0	0	0	0	0	3	1	1	1	2	1	1	4	0	10	1	1	1	#NULL!
1	24	1	0	3	1	3	2	0	3	2	1	2	1	2	3	3	0	0	0	4	3	1	1	4	1	1	14	12	15	3	3	2	1
1	26	1	0	1	0	1	1	0	2	0	2	1	1	1	1	1	0	0	0	1	1	1	1	1	1	1	5	7	7	2	2	1	#NULL!
1	42	1	1	2	2	2	2	3	1	1	0	0	0	1	1	0	0	1	0	5	5	4	3	5	3	3	13	3	28	3	1	2	#NULL!
1	63	1	0	0	0	0	0	0	0	1	0	0	1	0	1	0	0	0	0	5	5	1	5	3	5	5	1	2	29	1	1	1	#NULL!
1	21	1	0	1	1	1	1	1	1	0	2	1	3	2	1	1	0	1	0	1	1	1	1	2	1	1	6	11	8	2	3	1	1
1	33	1	1	1	1	1	1	0	0	0	1	1	0	2	1	1	0	0	0	2	1	1	1	2	1	1	4	6	9	1	2	1	#NULL!
1	48	1	0	1	3	1	1	1	1	0	1	0	1	1	0	0	1	0	0	2	2	1	1	1	1	1	8	4	9	2	1	1	#NULL!
1	71	1	0	2	1	1	1	1	1	1	1	1	1	1	0	1	1	0	0	3	4	1	3	3	2	2	8	6	18	2	2	1	#NULL!
1	24	1	0	1	1	2	2	0	1	3	2	3	1	2	1	3	2	1	0	5	4	1	5	4	4	5	10	15	28	3	4	2	1
1	43	1	1	1	0	1	0	0	0	1	0	0	0	0	0	0	0	0	0	1	3	1	1	1	1	1	3	0	9	1	1	1	#NULL!
1	44	1	0	0	0	1	1	0	1	0	1	1	1	1	1	0	0	0	0	1	5	1	1	1	1	1	3	5	11	1	2	1	#NULL!
1	27	1	0	3	3	3	3	3	3	3	2	3	3	1	2	0	1	2	0	1	1	1	1	1	1	1	21	14	7	4	3	2	1
1	30	1	1	1	3	2	1	1	1	1	2	1	1	1	2	1	1	1	0	2	3	1	3	2	2	2	10	10	15	3	3	2	1
1	19	1	0	2	2	3	3	2	1	1	2	2	0	2	2	3	0	3	1	1	1	1	2	1	1	2	14	15	9	3	4	2	1
1	26	1	0	1	1	1	2	1	1	0	1	1	1	1	2	2	1	0	1	1	1	1	1	1	1	1	7	10	7	2	3	1	1
1	26	1	0	1	1	1	2	1	1	0	1	1	1	1	2	2	1	0	1	1	1	1	1	1	1	1	7	10	7	2	3	1	1
1	45	1	1	2	1	1	1	1	1	0	1	0	1	1	2	0	0	0	0	2	3	2	1	2	1	1	7	5	12	2	2	1	#NULL!
0	33	1	1	1	1	3	1	2	1	1	2	1	2	1	2	3	1	0	0	2	4	1	1	1	1	1	10	12	11	3	3	2	1
0	21	1	0	2	1	3	3	3	1	0	1	1	0	1	2	1	3	0	0	1	1	1	1	1	1	1	13	9	7	3	2	2	1
0	59	1	1	0	3	3	1	1	0	0	1	1	2	1	0	0	0	0	0	3	5	1	2	2	1	1	8	5	15	2	2	1	#NULL!
1	44	1	0	1	1	1	1	1	1	1	1	1	1	1	1	1	1	1	0	5	5	1	5	5	3	1	7	8	25	2	2	1	1
1	28	1	0	2	1	3	1	1	3	3	3	2	3	3	3	3	3	1	0	3	2	3	2	5	1	3	14	21	19	3	5	2	1
1	27	1	0	0	0	1	1	0	0	1	0	0	1	2	2	0	0	0	0	3	1	1	1	4	1	1	3	5	12	1	2	1	#NULL!
1	22	1	0	1	0	1	0	0	1	1	2	1	3	2	0	1	1	0	0	4	2	1	1	1	1	1	4	10	11	1	3	1	1
1	25	1	0	1	0	1	1	1	1	0	1	1	2	1	2	0	1	1	0	2	3	1	1	2	1	1	5	9	11	2	2	1	1
1	39	1	1	1	1	1	1	1	1	1	2	1	1	1	1	1	1	0	0	4	4	1	1	4	1	1	7	8	16	2	2	1	1
0	23	1	0	3	3	3	3	3	3	2	2	3	3	3	3	3	3	3	3	3	3	3	3	4	4	2	20	26	22	4	5	2	1
1	33	1	0	3	3	3	2	2	2	0	1	3	1	1	0	3	2	1	2	1	1	1	1	1	1	1	15	14	7	4	3	2	1
1	39	1	0	0	0	1	1	0	1	0	0	0	1	1	0	0	0	0	0	2	1	1	1	1	1	1	3	2	8	1	1	1	#NULL!
1	29	1	1	3	2	3	3	1	1	0	3	2	3	2	1	2	0	1	0	1	2	1	1	1	1	1	13	14	8	3	3	2	1
0	35	1	1	2	1	1	2	0	1	0	1	1	0	1	1	1	1	0	0	4	5	1	2	2	1	1	7	6	16	2	2	1	#NULL!
1	45	1	1	1	1	1	1	1	1	2	0	0	2	0	0	0	0	1	0	3	5	1	1	1	1	1	8	3	13	2	1	1	#NULL!
0	22	1	0	1	2	3	1	1	3	1	2	3	3	2	3	1	1	0	0	4	4	2	2	4	2	4	12	15	22	3	4	2	1
0	34	1	1	1	3	3	2	0	2	0	1	1	1	1	0	0	0	0	0	2	4	1	1	2	1	1	11	4	12	3	1	2	#NULL!
1	35	1	1	0	0	1	1	0	0	0	3	0	0	1	1	0	1	0	0	2	1	1	1	1	1	1	2	6	8	1	2	1	#NULL!
1	67	1	0	1	1	1	1	1	1	0	0	0	1	1	1	0	0	1	0	2	2	2	2	2	2	2	6	4	14	2	1	1	#NULL!
1	24	1	0	1	1	2	2	1	3	1	3	3	3	1	1	2	1	1	0	1	1	1	2	1	1	1	11	15	8	3	4	2	1
1	63	1	1	1	0	0	0	0	0	0	0	0	1	0	0	0	0	0	0	1	1	1	1	1	1	1	1	1	7	1	1	1	#NULL!
1	61	1	0	1	3	1	1	1	1	1	1	1	1	1	1	1	1	1	0	3	4	4	3	4	3	5	9	8	26	2	2	1	1
0	37	1	1	1	0	2	2	3	3	1	1	1	3	2	3	1	2	3	0	3	3	1	1	2	1	1	12	16	12	3	4	2	1
1	21	1	0	1	1	1	0	0	3	0	2	1	2	1	1	1	1	0	0	3	4	1	1	1	1	1	6	9	12	2	2	1	1
1	22	1	0	0	0	1	0	0	1	0	0	0	1	1	3	0	0	0	0	3	1	1	2	1	1	1	2	5	10	1	2	1	#NULL!
1	24	1	0	1	1	1	1	1	1	0	2	1	2	1	2	2	0	0	0	3	3	1	1	1	1	1	6	10	11	2	3	1	1
1	21	1	1	1	3	3	3	3	3	3	2	1	1	2	3	2	2	1	0	1	1	1	1	3	1	1	19	14	9	4	3	2	1
1	38	1	1	2	1	1	3	2	3	1	1	0	1	0	1	2	1	0	0	4	3	1	4	2	2	4	13	6	20	3	2	2	#NULL!
1	74	1	0	0	0	1	0	0	0	0	0	0	1	0	1	0	0	0	0	1	3	2	2	2	2	2	1	2	14	1	1	1	#NULL!
1	27	1	0	3	2	3	2	2	2	1	3	2	3	3	1	2	2	2	0	4	5	4	2	5	4	5	15	18	29	4	4	2	1
1	57	1	1	1	0	0	0	1	1	0	0	0	1	0	1	1	0	0	0	1	1	1	1	1	1	1	3	3	7	1	1	1	#NULL!
0	40	1	0	0	0	0	0	0	0	0	0	0	0	0	0	1	0	0	0	1	1	1	1	1	1	1	0	1	7	1	1	1	#NULL!
1	49	1	0	1	1	1	1	1	1	0	0	0	1	1	1	0	0	0	0	2	2	1	1	1	1	1	6	3	9	2	1	1	#NULL!
0	77	1	0	1	1	1	1	1	1	0	0	0	0	0	0	0	0	0	0	5	5	1	5	5	1	1	6	0	23	2	1	1	#NULL!
1	44	1	1	1	1	2	2	3	3	3	3	3	2	2	0	1	1	1	0	1	1	1	1	3	1	1	15	13	9	4	3	2	1
1	30	1	0	0	0	0	0	1	0	0	0	0	1	1	0	0	0	0	0	1	1	1	1	1	1	1	1	2	7	1	1	1	#NULL!
1	29	1	0	1	0	1	1	1	1	0	1	1	2	2	1	1	2	1	0	4	3	2	2	4	2	2	5	11	19	2	3	1	1
1	52	1	0	1	1	1	0	0	0	0	1	1	0	1	1	0	0	0	0	1	3	1	1	4	1	1	3	4	12	1	1	1	#NULL!
1	40	3	1	0	0	0	0	1	1	0	0	0	0	0	0	0	1	0	0	2	3	1	1	1	1	1	2	1	10	1	1	1	#NULL!
1	29	3	0	0	0	1	1	0	0	0	0	0	1	1	0	1	0	1	0	2	5	2	1	1	1	1	2	4	13	1	1	1	#NULL!
1	22	3	0	1	1	2	2	1	3	1	1	1	2	1	2	3	1	1	0	4	3	1	1	1	1	1	11	12	12	3	3	2	1
1	52	3	1	1	3	1	1	1	1	1	1	1	1	1	1	1	0	0	0	2	2	2	2	2	2	2	9	6	14	2	2	1	#NULL!
0	42	3	0	1	3	3	3	3	1	1	1	1	2	1	1	1	1	1	0	1	5	1	1	1	1	1	15	9	11	4	2	2	1
1	30	3	1	1	0	1	0	1	1	0	1	0	0	0	0	0	0	0	0	3	3	1	1	2	1	1	4	1	12	1	1	1	#NULL!
1	32	3	0	1	0	1	0	0	1	1	1	1	1	1	1	0	0	0	0	4	3	1	3	3	2	1	4	5	17	1	2	1	#NULL!
1	27	3	0	0	3	1	1	0	1	0	0	1	2	0	0	0	0	0	0	2	1	1	2	1	1	2	6	3	10	2	1	1	#NULL!
0	58	3	1	0	0	0	0	0	0	0	0	0	0	0	0	0	0	0	0	5	5	1	1	1	1	1	0	0	15	1	1	1	#NULL!
1	21	3	0	1	1	1	1	0	1	1	1	0	1	1	1	1	0	0	0	4	2	1	2	4	1	1	6	5	15	2	2	1	#NULL!
1	30	3	0	1	1	1	1	0	1	1	1	1	1	1	1	0	1	1	0	4	5	2	3	4	1	4	6	7	23	2	2	1	#NULL!
1	21	3	0	1	0	1	1	0	1	0	1	0	1	2	0	0	0	3	0	3	3	1	4	3	2	2	4	7	18	1	2	1	#NULL!
1	23	3	0	1	3	1	0	1	1	1	0	0	0	0	0	0	0	3	0	3	3	2	4	3	2	2	8	3	19	2	1	1	#NULL!
1	23	3	0	1	3	1	0	1	1	1	0	0	0	0	0	0	0	3	0	3	3	2	4	3	2	2	8	3	19	2	1	1	#NULL!
1	29	3	0	1	3	0	0	0	1	1	0	0	3	1	1	0	0	0	0	1	5	1	1	3	1	1	6	5	13	2	2	1	#NULL!
1	30	3	0	1	0	1	1	1	0	0	0	0	0	0	1	0	0	0	0	2	4	1	2	1	1	1	4	1	12	1	1	1	#NULL!
1	32	3	0	1	0	1	0	1	1	0	0	1	0	1	1	0	1	0	0	1	1	1	1	1	1	1	4	4	7	1	1	1	#NULL!
1	35	3	0	2	1	1	1	1	1	1	0	1	1	2	0	0	1	1	0	3	3	2	5	5	3	4	8	6	25	2	2	1	#NULL!
1	39	3	0	1	1	2	2	1	1	1	0	1	1	0	1	1	1	1	0	3	3	3	3	3	3	3	9	6	21	2	2	1	#NULL!
1	49	3	1	0	0	0	1	0	1	0	1	0	0	0	1	0	1	0	0	3	3	1	1	1	1	1	2	3	11	1	1	1	#NULL!
1	56	3	0	1	0	1	1	0	0	1	0	0	0	0	0	0	0	0	0	5	3	1	3	3	3	3	4	0	21	1	1	1	#NULL!
1	58	3	1	1	0	1	1	1	1	0	1	1	2	2	2	1	1	1	0	3	3	1	3	2	1	1	5	11	14	2	3	1	1
1	65	3	1	0	0	0	0	0	0	0	0	0	0	0	0	0	0	0	0	3	2	1	1	1	1	1	0	0	10	1	1	1	#NULL!
1	65	3	1	2	2	1	2	2	0	0	0	0	0	0	0	0	0	0	0	1	5	1	1	1	1	1	9	0	11	2	1	1	#NULL!
0	30	3	0	1	1	2	1	1	1	2	1	1	1	1	2	2	1	1	1	3	4	2	1	1	1	1	9	11	13	2	3	1	1
0	36	3	0	1	1	1	1	1	1	1	0	0	1	0	0	0	0	0	0	3	3	1	3	2	2	2	7	1	16	2	1	1	#NULL!
0	38	3	0	0	0	0	0	0	1	0	0	1	1	1	0	0	1	0	1	1	1	1	1	1	1	1	1	5	7	1	2	1	#NULL!
1	25	3	0	1	1	1	1	2	1	0	0	0	2	1	1	0	0	0	0	3	4	4	4	5	5	3	7	4	28	2	1	1	#NULL!
0	23	3	0	1	2	0	1	1	2	0	1	2	0	1	0	1	1	1	0	2	4	3	2	2	2	1	7	7	16	2	2	1	#NULL!
1	36	3	1	1	0	1	1	0	1	0	1	0	1	1	1	0	0	0	0	4	2	1	4	2	1	3	4	4	17	1	1	1	#NULL!
1	39	3	0	1	2	2	1	1	1	1	1	1	2	1	1	1	2	0	0	4	4	1	1	1	1	1	9	9	13	2	2	1	1
1	41	3	0	1	0	1	1	1	1	0	0	1	1	1	1	0	0	0	0	3	3	1	4	2	1	2	5	4	16	2	1	1	#NULL!
1	41	3	0	3	1	3	2	1	1	2	1	0	2	0	1	0	0	0	0	5	4	5	5	5	2	4	13	4	30	3	1	2	#NULL!
1	62	3	0	1	0	1	1	0	0	1	0	0	0	0	0	0	1	0	0	3	4	1	3	4	1	3	4	1	19	1	1	1	#NULL!
1	62	3	0	1	0	1	1	0	0	1	0	0	0	0	0	0	1	0	0	3	4	1	3	4	1	3	4	1	19	1	1	1	#NULL!
1	62	3	0	1	0	1	1	0	0	1	0	0	0	0	0	0	1	0	0	3	4	1	3	4	1	3	4	1	19	1	1	1	#NULL!
1	29	3	1	1	0	1	0	0	1	1	0	0	1	1	0	0	0	0	0	3	4	1	2	3	1	1	4	2	15	1	1	1	#NULL!
1	29	3	1	1	0	1	0	0	1	1	0	0	1	1	0	0	0	0	0	3	4	1	2	3	1	1	4	2	15	1	1	1	#NULL!
1	30	3	0	0	0	1	0	0	1	0	0	0	1	0	1	0	0	0	0	3	4	1	1	1	1	1	2	2	12	1	1	1	#NULL!
1	21	3	0	0	0	1	0	0	1	0	1	0	1	1	3	0	1	0	0	2	2	1	1	2	1	2	2	7	11	1	2	1	#NULL!
1	28	3	1	0	0	0	0	0	0	0	0	0	0	0	0	0	0	0	0	4	3	1	4	2	1	1	0	0	16	1	1	1	#NULL!
1	28	3	1	1	1	1	2	1	1	1	2	1	1	1	1	1	1	0	0	5	5	2	3	4	2	2	8	8	23	2	2	1	1
1	29	3	0	0	0	1	0	0	0	1	0	0	0	1	0	0	0	0	0	4	4	2	5	3	1	3	2	1	22	1	1	1	#NULL!
1	31	3	1	1	0	1	0	0	1	0	1	0	0	0	0	0	1	0	0	2	1	1	1	2	1	1	3	2	9	1	1	1	#NULL!
1	31	3	1	0	0	0	0	1	1	0	0	0	0	0	0	0	0	0	0	1	2	1	1	1	1	2	2	0	9	1	1	1	#NULL!
1	49	3	1	0	3	0	0	0	1	0	0	0	0	0	1	0	0	0	0	2	2	1	1	3	2	2	4	1	13	1	1	1	#NULL!
0	50	3	0	1	0	1	1	0	1	1	0	0	1	0	1	0	0	0	0	4	4	2	2	2	1	1	5	2	16	2	1	1	#NULL!
0	55	3	0	0	0	1	1	1	1	0	1	0	3	1	0	0	0	0	0	3	2	1	2	2	1	1	4	5	12	1	2	1	#NULL!
1	56	3	0	0	0	0	0	0	0	0	0	1	1	0	1	0	0	0	0	4	1	1	1	1	1	2	0	3	11	1	1	1	#NULL!
0	21	3	0	0	0	1	1	0	1	0	2	1	0	0	1	0	0	0	0	3	4	1	1	2	1	1	3	4	13	1	1	1	#NULL!
0	42	3	0	0	0	1	1	0	1	1	1	0	0	1	0	0	0	0	0	1	1	1	2	1	1	1	4	2	8	1	1	1	#NULL!
0	54	3	0	0	0	0	0	0	0	0	0	0	0	0	0	0	0	0	0	1	1	1	1	2	1	1	0	0	8	1	1	1	#NULL!
0	63	3	1	0	1	0	0	0	1	1	0	0	0	0	0	0	0	0	0	2	2	2	5	3	1	1	3	0	16	1	1	1	#NULL!
1	19	3	0	1	0	1	1	1	3	1	1	1	1	1	2	1	1	1	0	3	3	1	2	2	1	1	8	9	13	2	2	1	1
1	19	3	0	0	0	0	0	0	0	0	1	0	0	1	0	0	1	1	0	1	1	1	1	1	1	1	0	4	7	1	1	1	#NULL!
1	19	3	0	1	0	1	0	1	2	1	1	1	2	2	1	2	2	0	1	3	2	1	1	1	1	2	6	12	11	2	3	1	1
1	24	3	0	2	1	1	1	2	3	2	2	2	2	2	2	2	2	2	2	4	5	5	5	5	5	5	12	18	34	3	4	2	1
1	27	3	1	1	1	1	1	1	1	1	1	1	0	2	1	1	0	0	0	3	2	1	1	1	1	1	7	6	10	2	2	1	#NULL!
1	28	3	0	2	1	1	1	1	3	0	1	1	1	1	1	1	1	0	0	1	5	1	1	5	1	1	9	7	15	2	2	1	#NULL!
1	33	3	0	3	2	3	3	2	1	3	2	2	1	2	2	1	0	0	0	5	5	5	5	5	4	5	17	10	34	4	3	2	1
1	35	3	0	1	1	1	1	0	1	1	1	1	0	1	1	1	1	1	0	1	5	1	3	3	1	1	6	7	15	2	2	1	#NULL!
999	40	3	0	1	1	2	1	1	1	0	1	1	1	1	3	2	1	1	2	1	1	1	1	1	1	1	7	13	7	2	3	1	1
1	44	3	1	1	1	1	1	1	1	1	2	2	0	3	3	2	2	1	1	5	3	1	2	2	1	2	7	16	16	2	4	1	1
1	47	3	1	2	0	1	1	1	1	1	1	1	1	1	0	1	1	0	0	5	5	3	5	5	3	5	7	6	31	2	2	1	#NULL!
1	55	3	0	1	1	1	1	0	1	1	0	1	1	1	1	1	1	0	1	3	4	1	2	4	1	1	6	7	16	2	2	1	#NULL!
0	32	3	0	0	0	1	1	0	1	1	1	1	1	1	0	1	0	0	0	3	4	2	2	2	1	1	4	5	15	1	2	1	#NULL!
1	23	3	0	2	2	1	1	1	2	2	2	1	3	3	3	3	1	2	1	3	2	1	1	2	5	3	11	19	17	3	4	2	1
1	23	3	0	3	0	1	1	0	1	0	1	0	0	1	1	0	0	0	0	1	5	1	1	1	2	2	6	3	13	2	1	1	#NULL!
0	33	3	1	0	0	0	1	0	0	0	0	0	0	1	0	0	0	0	0	1	1	1	1	1	1	1	1	1	7	1	1	1	#NULL!
1	45	3	0	0	0	0	0	0	0	0	0	0	0	0	0	0	0	0	0	4	3	1	2	1	1	1	0	0	13	1	1	1	#NULL!
1	49	3	1	0	0	0	0	0	0	0	0	0	1	0	0	0	0	0	0	1	3	1	1	1	1	1	0	1	9	1	1	1	#NULL!
1	58	3	0	0	0	1	1	0	0	0	0	0	0	1	0	0	0	0	0	4	2	1	4	3	1	1	2	1	16	1	1	1	#NULL!
1	21	3	0	1	2	0	1	1	1	1	0	0	0	1	1	0	0	0	0	5	5	5	5	5	2	5	7	2	32	2	1	1	#NULL!
1	60	3	1	0	0	1	0	0	1	0	0	0	1	0	1	0	0	0	0	1	2	1	2	1	1	1	2	2	9	1	1	1	#NULL!
0	21	3	0	1	3	0	1	2	0	3	2	0	2	0	2	1	1	1	0	5	4	4	5	2	4	4	10	9	28	3	2	2	1
999	28	3	0	2	1	2	2	1	3	1	1	2	1	1	2	3	1	1	1	3	3	1	1	1	2	2	12	13	13	3	3	2	1
0	35	3	0	3	2	3	3	1	1	1	1	1	3	1	0	1	0	1	0	4	5	1	2	1	2	1	14	8	16	3	2	2	1
1	47	3	0	1	3	1	1	1	1	0	1	0	0	0	1	0	0	0	0	2	1	1	2	1	1	1	8	2	9	2	1	1	#NULL!
1	50	3	0	1	1	1	0	0	1	0	0	0	1	1	0	1	0	0	0	2	2	1	1	3	1	2	4	3	12	1	1	1	#NULL!
1	47	3	0	1	0	3	1	0	3	1	0	1	0	1	1	0	1	1	0	5	5	1	5	5	1	2	9	5	24	2	2	1	#NULL!
0	21	3	0	1	1	1	1	1	1	1	1	1	1	1	1	1	1	1	0	3	3	2	3	2	1	1	7	8	15	2	2	1	1
0	31	3	0	1	1	2	1	0	1	2	1	1	1	1	1	1	1	0	0	4	3	1	5	2	1	2	8	7	18	2	2	1	#NULL!
1	34	3	0	1	1	1	0	0	0	1	0	0	0	0	0	0	0	0	0	3	3	1	1	1	1	1	4	0	11	1	1	1	#NULL!
1	34	3	0	1	1	1	0	0	0	1	0	0	0	0	0	0	0	0	0	3	3	1	1	1	1	1	4	0	11	1	1	1	#NULL!
1	29	3	0	1	1	1	1	1	1	1	0	0	0	1	1	0	0	1	0	5	1	1	5	1	1	1	7	3	15	2	1	1	#NULL!
1	29	3	1	1	0	1	1	0	1	1	1	0	2	0	0	1	0	0	0	2	4	1	2	1	1	1	5	4	12	2	1	1	#NULL!
0	21	3	0	1	0	1	1	0	1	1	1	0	1	1	1	1	1	1	0	4	4	1	4	2	2	2	5	7	19	2	2	1	#NULL!
0	21	3	0	1	0	1	1	0	1	1	1	0	1	1	1	1	1	1	0	4	4	1	4	2	2	2	5	7	19	2	2	1	#NULL!
0	51	3	0	0	0	0	0	0	1	0	0	0	1	0	0	0	1	0	0	2	1	1	1	1	1	1	1	2	8	1	1	1	#NULL!
1	33	3	0	1	0	1	1	0	1	1	0	0	1	2	0	0	1	0	0	2	2	2	1	2	1	3	5	4	13	2	1	1	#NULL!
0	52	3	1	1	1	2	1	0	1	0	0	0	0	1	2	1	0	0	0	2	4	1	2	4	1	1	6	4	15	2	1	1	#NULL!
1	22	3	0	1	0	2	1	1	1	1	1	1	0	1	1	2	0	0	0	4	4	1	3	3	2	4	7	6	21	2	2	1	#NULL!
1	52	3	1	0	0	1	0	0	1	0	0	0	0	1	0	0	0	0	0	1	1	1	2	1	1	1	2	1	8	1	1	1	#NULL!
1	28	3	0	1	0	1	0	0	1	0	1	0	1	1	1	0	0	0	0	2	2	1	1	2	1	1	3	4	10	1	1	1	#NULL!
1	28	3	1	1	0	2	1	0	1	1	0	0	1	0	0	1	1	0	0	5	5	4	5	5	3	4	6	3	31	2	1	1	#NULL!
0	51	3	1	3	2	2	3	1	1	3	3	3	3	3	3	2	2	1	0	5	3	3	5	4	5	4	15	20	29	4	5	2	1
0	51	3	1	3	3	3	2	2	3	3	3	3	1	3	3	3	2	0	0	5	5	3	5	4	3	4	19	18	29	4	4	2	1
0	46	3	0	0	0	0	0	0	1	0	1	0	0	1	1	0	0	0	0	2	2	2	2	1	1	1	1	3	11	1	1	1	#NULL!
1	44	3	0	1	0	1	1	0	1	1	0	1	1	1	0	0	1	0	0	4	3	2	4	3	3	3	5	4	22	2	1	1	#NULL!
1	23	3	0	1	0	1	1	0	1	0	0	1	1	1	1	0	0	1	0	3	3	1	3	2	1	2	4	5	15	1	2	1	#NULL!
1	46	3	1	1	1	1	1	1	1	1	1	1	1	1	1	0	0	1	0	5	5	1	5	3	3	5	7	6	27	2	2	1	#NULL!
1	32	3	0	3	1	3	1	1	0	3	0	0	1	1	1	0	1	0	1	3	4	3	1	1	1	1	12	5	14	3	2	2	#NULL!
1	21	3	0	1	1	1	1	1	3	1	1	1	1	2	1	0	1	1	1	4	4	3	4	4	1	4	9	9	24	2	2	1	1
1	26	3	0	1	0	3	0	1	1	0	1	1	1	1	0	1	1	0	1	1	1	1	1	1	1	1	6	7	7	2	2	1	#NULL!
1	29	3	0	1	0	1	1	0	1	0	1	0	0	1	1	0	1	0	0	2	2	2	1	1	1	1	4	4	10	1	1	1	#NULL!
1	33	3	1	1	0	1	1	1	3	1	1	1	1	1	1	1	0	0	0	4	3	2	2	2	2	2	8	6	17	2	2	1	#NULL!
0	23	3	0	1	1	1	1	1	0	0	3	3	3	3	3	3	3	0	0	1	5	1	1	3	1	1	5	21	13	2	5	1	1
0	26	3	0	3	3	3	3	3	3	3	2	3	3	3	2	3	3	3	3	1	1	1	1	1	5	1	21	25	11	4	5	2	1
1	34	3	0	1	0	3	1	0	1	1	1	1	1	2	3	3	2	0	0	5	5	2	5	5	3	4	7	13	29	2	3	1	1
0	27	3	0	3	0	1	1	1	0	0	1	0	1	1	1	2	0	0	0	2	3	1	2	1	1	1	6	6	11	2	2	1	#NULL!
1	41	3	1	1	1	1	1	0	1	0	0	1	0	1	0	0	0	0	0	4	2	1	2	4	1	1	5	2	15	2	1	1	#NULL!
1	27	3	1	1	1	1	0	0	1	1	0	1	0	1	0	0	0	0	1	4	2	1	5	5	3	5	5	3	25	2	1	1	#NULL!
1	36	3	1	1	0	1	0	0	1	1	1	1	1	3	0	1	0	0	0	5	5	1	5	4	1	1	4	7	22	1	2	1	#NULL!
0	49	3	1	0	0	0	0	0	0	0	1	1	1	1	0	0	0	0	0	1	1	1	1	1	1	2	0	4	8	1	1	1	#NULL!
1	24	3	0	1	0	1	1	0	0	1	0	0	0	0	0	0	0	0	0	2	5	1	5	5	1	5	4	0	24	1	1	1	#NULL!
1	22	3	0	1	0	1	2	1	3	2	1	2	2	2	0	1	1	0	2	2	4	1	5	4	4	4	10	11	24	3	3	2	1
1	34	3	0	1	0	0	0	0	0	0	0	0	1	1	1	0	0	0	0	3	3	2	3	3	3	3	1	3	20	1	1	1	#NULL!
1	56	3	1	1	3	2	1	0	1	1	0	0	2	0	0	0	0	0	0	5	5	2	5	3	2	1	9	2	23	2	1	1	#NULL!
1	24	3	0	0	0	1	1	1	2	1	1	1	2	2	1	1	2	0	0	3	3	2	2	3	1	1	6	10	15	2	3	1	1
1	22	3	0	3	1	2	1	2	3	0	3	1	2	1	1	2	1	1	0	4	3	1	1	1	1	1	12	12	12	3	3	2	1
1	47	3	1	0	0	0	0	0	1	0	0	0	0	1	0	0	0	0	0	1	1	1	1	1	1	1	1	1	7	1	1	1	#NULL!
1	51	3	1	0	0	0	0	0	0	0	0	0	0	0	0	0	0	0	0	3	3	3	3	3	3	3	0	0	21	1	1	1	#NULL!
1	21	3	0	1	1	1	1	1	1	0	0	1	1	1	1	0	0	1	0	1	1	1	1	1	1	1	6	5	7	2	2	1	#NULL!
1	22	3	0	0	0	0	0	0	0	0	0	0	1	0	1	0	0	0	0	1	1	1	1	1	1	1	0	2	7	1	1	1	#NULL!
0	22	3	0	1	0	1	0	0	1	0	0	0	2	1	0	0	0	0	0	3	2	1	1	1	1	1	3	3	10	1	1	1	#NULL!
0	24	3	0	0	0	1	0	0	0	1	0	0	0	0	0	0	0	0	0	4	4	5	2	1	1	1	2	0	18	1	1	1	#NULL!
1	21	3	0	2	1	3	1	3	1	3	3	3	3	3	2	2	2	1	1	2	1	3	2	4	1	5	14	20	18	3	5	2	1
1	21	3	999	1	1	1	1	0	1	1	2	1	3	1	1	3	3	1	0	1	1	1	1	1	1	1	6	15	7	2	4	1	1
1	21	3	0	1	1	3	1	1	2	1	3	1	2	2	3	1	1	1	1	2	3	1	1	2	2	1	10	15	12	3	4	2	1
1	21	3	0	2	1	1	0	1	2	2	1	1	1	1	1	2	0	1	0	4	2	1	4	3	1	1	9	8	16	2	2	1	1
1	22	3	0	1	0	1	1	2	1	1	0	1	0	2	2	1	0	0	0	4	4	2	4	5	1	2	7	6	22	2	2	1	#NULL!
1	23	3	0	0	1	1	2	0	1	0	0	0	0	1	1	1	0	0	0	3	1	1	3	4	1	2	5	3	15	2	1	1	#NULL!
1	23	3	0	1	1	1	1	0	1	1	1	1	2	2	1	3	3	1	1	3	3	1	2	2	1	1	6	15	13	2	4	1	1
1	23	3	1	1	1	1	1	1	1	1	1	1	1	1	1	2	1	1	1	4	4	4	3	4	2	4	7	10	25	2	3	1	1
1	24	3	0	1	1	1	1	1	2	2	2	1	2	2	2	2	1	0	1	5	3	1	5	2	1	1	9	13	18	2	3	1	1
1	61	3	0	1	3	1	1	1	1	1	1	1	1	2	1	0	1	1	0	5	3	5	5	4	3	5	9	8	30	2	2	1	1
0	20	3	0	1	1	3	1	3	0	1	3	3	1	1	0	3	0	0	3	3	4	1	2	3	2	1	10	14	16	3	3	2	1
1	21	3	0	1	1	3	1	1	1	1	3	1	3	2	1	1	1	1	0	4	2	1	3	4	3	4	9	13	21	2	3	1	1
1	21	3	0	1	0	1	1	0	3	1	3	3	3	2	2	2	3	1	0	1	3	1	1	1	1	1	7	19	9	2	4	1	1
1	21	3	0	3	1	3	3	2	3	2	2	3	2	3	3	2	2	2	0	4	4	2	2	2	4	3	17	19	21	4	4	2	1
1	21	3	0	2	1	1	1	1	3	1	3	2	2	3	1	3	2	1	1	2	2	1	2	2	1	1	10	18	11	3	4	2	1
1	21	3	0	1	1	1	1	3	1	1	1	1	3	1	1	1	0	0	1	4	4	1	1	4	1	1	9	9	16	2	2	1	1
1	22	3	0	3	1	3	1	1	2	1	2	1	1	1	1	3	1	1	1	3	3	3	2	3	3	3	12	12	20	3	3	2	1
1	22	3	0	0	0	0	1	0	1	1	0	0	0	1	1	3	0	0	1	3	2	4	5	1	2	1	3	6	18	1	2	1	#NULL!
1	22	3	0	1	2	2	1	2	3	3	2	2	2	2	2	3	2	2	3	5	5	4	5	4	4	4	14	20	31	3	5	2	1
1	23	3	0	3	3	3	3	3	2	1	3	3	3	3	3	3	3	2	2	4	4	1	1	4	4	4	18	25	22	4	5	2	1
1	24	3	0	1	1	2	1	1	2	1	3	2	3	3	3	3	3	1	1	2	1	1	1	2	1	1	9	22	9	2	5	1	1
1	21	3	0	0	0	3	1	1	1	1	0	0	0	0	0	0	0	0	0	1	2	1	1	1	1	1	7	0	8	2	1	1	#NULL!
1	21	3	0	1	0	1	1	0	1	0	1	1	0	1	0	0	0	0	0	3	5	3	4	3	2	2	4	3	22	1	1	1	#NULL!
1	21	3	0	1	1	1	2	2	2	1	3	3	3	3	3	3	3	3	2	2	2	1	1	3	1	1	10	26	11	3	5	2	1
1	21	3	0	3	1	3	1	1	1	1	3	3	2	2	3	2	3	1	0	4	4	1	2	2	1	2	11	19	16	3	4	2	1
1	23	3	0	0	0	1	1	0	1	0	1	1	1	1	0	1	0	0	0	2	3	1	1	3	1	1	3	5	12	1	2	1	#NULL!
0	23	3	1	1	2	1	1	1	1	1	1	1	1	1	2	1	0	0	0	2	3	1	3	1	1	1	8	7	12	2	2	1	#NULL!
1	21	3	0	1	2	1	2	1	2	1	1	2	2	3	0	1	1	0	0	4	4	1	4	4	1	3	10	10	21	3	3	2	1
0	35	3	0	1	3	3	0	1	1	1	1	1	1	0	1	0	0	0	0	2	4	1	5	3	1	2	10	4	18	3	1	2	#NULL!
0	21	3	0	1	0	2	1	3	1	0	0	2	2	1	2	0	0	1	0	1	1	1	1	1	1	1	8	8	7	2	2	1	1
1	24	3	0	3	2	3	3	1	3	2	1	2	2	2	3	3	2	2	1	5	5	3	3	5	4	5	17	18	30	4	4	2	1
0	46	3	0	0	0	1	0	1	0	0	0	0	0	0	0	0	0	0	0	1	1	1	1	2	1	1	2	0	8	1	1	1	#NULL!
0	21	3	0	0	0	1	1	1	1	1	2	1	1	1	1	1	2	1	0	4	5	3	2	4	2	3	5	10	23	2	3	1	1
1	22	3	0	1	1	1	1	1	1	1	1	1	1	2	0	0	1	0	0	3	5	1	1	1	1	1	7	6	13	2	2	1	#NULL!
1	28	3	1	3	3	3	3	3	3	3	2	3	3	3	3	3	3	3	1	5	5	4	4	3	3	3	21	24	27	4	5	2	1
1	44	3	0	1	1	1	1	1	1	1	1	0	0	1	0	1	0	0	0	2	2	1	2	2	1	1	7	3	11	2	1	1	#NULL!
1	44	3	0	1	1	1	1	1	1	1	1	1	1	1	1	1	1	1	1	4	5	3	5	5	4	4	7	9	30	2	2	1	1
1	37	3	1	1	0	1	0	0	1	1	1	1	0	1	1	0	0	0	0	5	4	2	5	2	2	2	4	4	22	1	1	1	#NULL!
0	25	3	0	1	0	2	1	1	1	0	1	1	0	0	0	1	0	0	0	3	3	1	3	4	1	1	6	3	16	2	1	1	#NULL!
1	29	3	0	1	0	1	1	0	1	1	1	1	1	1	1	2	0	0	0	3	3	1	1	2	1	1	5	7	12	2	2	1	#NULL!
0	30	3	0	1	1	1	1	0	1	1	0	0	0	0	0	1	0	0	0	2	3	1	3	5	5	5	6	1	24	2	1	1	#NULL!
1	34	3	0	1	1	1	1	1	1	1	1	1	1	1	0	0	0	0	0	4	4	1	1	1	1	1	7	4	13	2	1	1	#NULL!
1	42	3	1	1	2	3	3	0	3	1	1	1	1	1	1	0	1	0	0	4	4	1	3	4	3	2	13	6	21	3	2	2	#NULL!
0	53	3	1	3	1	3	2	1	1	1	1	2	3	1	0	1	1	0	1	3	4	2	2	3	2	2	12	10	18	3	3	2	1
1	25	3	0	1	1	1	3	1	3	3	2	2	1	1	0	3	3	3	0	5	5	3	5	5	1	5	13	15	29	3	4	2	1
1	30	3	0	2	0	3	3	2	3	0	1	2	3	2	2	0	1	1	0	1	5	1	1	1	1	1	13	12	11	3	3	2	1
0	23	3	0	0	0	1	0	0	1	0	1	0	0	1	1	0	0	1	0	2	4	1	3	2	1	1	2	4	14	1	1	1	#NULL!
1	50	3	1	0	3	0	0	0	0	0	0	0	0	0	0	0	0	0	0	1	1	1	1	1	1	1	3	0	7	1	1	1	#NULL!
1	22	3	0	1	0	0	1	0	1	0	1	0	1	1	0	0	0	0	0	1	3	1	1	1	1	1	3	3	9	1	1	1	#NULL!
1	23	3	0	1	1	1	2	1	1	1	1	1	2	1	2	2	1	1	0	2	2	2	1	1	1	1	8	11	10	2	3	1	1
0	23	3	0	1	2	0	3	1	1	0	0	2	3	2	3	0	2	0	0	1	1	1	1	1	1	1	8	12	7	2	3	1	1
1	25	3	0	0	0	0	0	0	0	0	0	0	0	0	0	0	0	0	0	3	2	1	3	1	1	1	0	0	12	1	1	1	#NULL!
1	25	3	0	1	1	0	0	0	0	0	1	1	0	0	0	0	0	0	0	4	3	1	2	3	1	1	2	2	15	1	1	1	#NULL!
1	28	3	1	1	0	0	0	0	1	1	0	0	0	1	1	0	0	0	0	1	1	1	1	1	1	1	3	2	7	1	1	1	#NULL!
1	29	3	0	0	0	0	0	0	0	0	0	0	0	0	1	0	1	0	0	2	4	1	1	1	1	1	0	2	11	1	1	1	#NULL!
1	30	3	0	1	3	1	1	1	1	1	0	1	0	0	0	0	0	0	0	4	4	2	2	3	1	1	9	1	17	2	1	1	#NULL!
1	31	3	0	1	0	0	0	0	0	0	0	0	0	1	1	0	0	0	0	3	3	1	1	2	1	1	1	2	12	1	1	1	#NULL!
1	35	3	0	0	0	1	1	0	1	0	0	0	0	0	0	0	0	0	0	1	2	1	1	1	1	1	3	0	8	1	1	1	#NULL!
1	38	3	1	1	1	1	1	1	1	1	1	1	1	1	1	0	1	0	0	5	4	3	3	3	3	3	7	6	24	2	2	1	#NULL!
1	39	3	0	1	0	1	1	0	1	1	1	0	1	1	1	0	0	0	0	2	2	1	1	2	1	2	5	4	11	2	1	1	#NULL!
1	50	3	1	0	0	1	0	0	0	0	0	0	0	1	0	0	0	0	0	3	1	1	4	1	2	1	1	1	13	1	1	1	#NULL!
0	38	3	0	0	0	0	1	0	1	1	0	0	1	0	0	0	0	0	0	1	1	1	3	1	1	1	3	1	9	1	1	1	#NULL!
0	39	3	1	1	0	1	1	1	1	1	0	0	1	0	0	0	0	0	0	4	5	1	4	4	2	1	6	1	21	2	1	1	#NULL!
0	41	3	1	0	0	0	0	0	0	0	0	0	0	0	0	0	0	0	0	2	1	1	1	1	1	1	0	0	8	1	1	1	#NULL!
0	48	3	1	0	0	0	0	0	0	0	0	0	0	0	0	0	0	0	0	3	3	2	3	3	1	2	0	0	17	1	1	1	#NULL!
1	21	3	0	0	0	1	1	0	1	0	1	1	1	1	0	0	1	0	0	3	1	1	1	1	1	1	3	5	9	1	2	1	#NULL!
1	23	3	1	0	0	1	1	0	0	0	3	1	3	3	1	2	0	0	0	2	3	1	1	1	1	1	2	13	10	1	3	1	1
1	23	3	0	1	1	2	3	0	1	1	3	2	1	3	1	2	1	0	0	4	1	1	5	4	1	1	9	13	17	2	3	1	1
1	23	3	1	0	0	1	1	0	0	0	3	1	3	3	1	2	0	0	0	2	3	1	1	1	1	1	2	13	10	1	3	1	1
1	24	3	0	1	0	1	1	0	1	0	1	0	1	1	0	0	1	0	0	3	3	1	1	2	1	1	4	4	12	1	1	1	#NULL!
1	25	3	0	0	0	1	1	0	2	1	1	1	0	1	0	1	0	0	0	5	2	1	1	3	1	2	5	4	15	2	1	1	#NULL!
1	25	3	0	0	0	1	1	0	1	0	1	0	1	1	0	1	0	0	0	2	2	1	1	1	1	1	3	4	9	1	1	1	#NULL!
1	29	3	0	1	3	0	0	0	0	1	1	1	1	2	0	0	0	0	0	2	5	1	2	2	2	2	5	5	16	2	2	1	#NULL!
1	31	3	1	1	0	1	1	0	1	1	0	1	1	1	1	1	1	0	0	5	4	2	3	3	2	3	5	6	22	2	2	1	#NULL!
1	34	3	1	0	0	0	1	0	1	1	1	1	0	1	0	0	0	0	0	3	2	2	3	2	2	2	3	3	16	1	1	1	#NULL!
1	39	3	1	0	0	0	0	0	1	1	1	0	1	1	1	0	1	0	0	4	2	2	4	3	2	3	2	5	20	1	2	1	#NULL!
1	41	3	0	2	1	1	1	1	1	0	1	1	1	1	1	1	1	1	0	4	5	3	1	1	1	1	7	8	16	2	2	1	1
1	50	3	1	0	0	1	1	0	0	1	0	0	0	0	1	0	0	0	0	3	4	1	1	2	1	1	3	1	13	1	1	1	#NULL!
0	22	3	0	0	0	1	1	0	1	0	2	1	2	2	1	1	1	0	0	3	4	1	1	1	1	1	3	10	12	1	3	1	1
0	23	3	0	1	0	1	2	0	1	2	0	1	0	1	0	3	1	0	1	4	4	1	1	1	1	1	7	7	13	2	2	1	#NULL!
0	25	3	0	1	1	2	1	0	0	1	1	1	2	3	0	0	0	0	1	5	1	1	1	2	1	1	6	8	12	2	2	1	1
0	25	3	0	0	0	0	1	0	1	0	1	0	2	2	1	0	0	0	0	1	1	1	1	2	1	1	2	6	8	1	2	1	#NULL!
0	25	3	0	0	0	1	0	0	1	0	0	1	2	1	1	0	1	0	1	2	1	1	1	1	1	1	2	7	8	1	2	1	#NULL!
0	39	3	0	1	1	1	3	1	1	1	1	3	1	1	1	3	2	1	1	2	5	1	1	3	1	2	9	14	15	2	3	1	1
0	40	3	1	1	0	1	0	0	1	1	1	1	0	0	1	0	0	0	0	3	3	1	4	3	1	2	4	3	17	1	1	1	#NULL!
0	41	3	0	1	1	3	2	2	1	1	2	1	3	1	1	2	1	1	1	3	4	2	4	2	2	1	11	13	18	3	3	2	1
0	42	3	1	2	1	1	1	1	1	2	0	1	0	0	0	1	1	1	2	4	4	1	5	5	1	3	9	6	23	2	2	1	#NULL!
0	21	3	0	3	2	2	3	3	3	1	3	3	3	1	3	3	3	3	2	2	3	1	4	5	2	3	17	24	20	4	5	2	1
1	22	3	0	3	2	2	3	1	3	3	3	3	2	3	3	3	3	1	2	5	2	2	5	4	2	2	17	23	22	4	5	2	1
1	40	3	0	3	0	3	3	1	2	3	2	3	2	3	2	2	1	2	0	2	4	1	2	2	2	2	15	17	15	4	4	2	1
1	20	3	0	1	0	1	1	2	1	0	0	1	0	1	0	0	0	1	0	1	5	1	1	2	1	1	6	3	12	2	1	1	#NULL!
1	20	3	0	1	1	0	0	0	1	0	0	0	0	0	0	0	0	0	0	4	1	1	2	1	1	1	3	0	11	1	1	1	#NULL!
1	24	3	0	0	0	0	0	0	0	0	0	0	1	0	0	0	0	0	0	3	1	1	1	1	1	1	0	1	9	1	1	1	#NULL!
1	23	3	0	1	0	1	1	1	2	1	0	1	2	1	1	0	0	1	0	4	2	1	3	4	1	2	7	6	17	2	2	1	#NULL!
1	44	3	0	1	0	1	1	0	1	1	1	1	1	1	1	1	1	1	0	2	3	1	2	3	1	2	5	8	14	2	2	1	1
1	24	3	0	1	1	1	1	0	1	0	1	1	1	2	2	0	1	1	1	2	2	1	1	1	1	1	5	10	9	2	3	1	1
1	51	3	1	1	2	1	2	2	2	2	1	1	2	2	1	2	2	1	1	3	4	2	3	4	2	3	12	13	21	3	3	2	1
1	20	3	0	2	0	2	2	2	3	2	1	2	2	3	2	1	3	1	0	2	2	2	2	2	2	2	13	15	14	3	4	2	1
1	22	3	0	0	0	1	1	0	1	0	0	0	1	1	0	0	0	0	0	2	5	1	3	2	1	2	3	2	16	1	1	1	#NULL!
1	28	3	1	0	3	1	0	0	0	0	0	0	1	1	0	1	0	0	0	5	5	1	1	1	1	1	4	3	15	1	1	1	#NULL!
1	19	3	0	1	1	2	2	2	3	2	1	3	3	3	3	3	3	3	1	5	4	3	5	5	3	4	13	23	29	3	5	2	1
1	31	3	1	1	3	1	1	1	1	1	0	0	0	1	1	1	1	1	1	2	3	3	3	4	3	3	9	6	21	2	2	1	#NULL!
0	48	3	1	1	1	1	1	0	1	0	1	0	0	1	0	1	0	0	0	2	5	1	4	1	1	1	5	3	15	2	1	1	#NULL!
0	38	3	1	1	1	1	2	0	2	0	0	1	1	1	0	1	2	1	0	1	1	1	1	1	1	1	7	7	7	2	2	1	#NULL!
1	42	3	0	1	1	0	0	0	0	0	0	0	0	0	0	0	0	0	0	2	2	1	3	1	1	1	2	0	11	1	1	1	#NULL!
0	48	3	0	1	1	1	0	0	1	0	1	1	1	1	0	1	1	0	0	3	5	1	1	2	2	1	4	6	15	1	2	1	#NULL!
0	48	3	1	0	0	0	0	3	2	0	0	0	1	1	2	0	0	0	0	1	1	1	1	1	1	1	5	4	7	2	1	1	#NULL!
1	47	3	1	2	1	2	3	2	2	1	1	2	3	1	1	0	1	1	0	5	4	3	3	4	3	3	13	10	25	3	3	2	1
1	44	3	0	1	1	2	1	1	2	1	1	1	1	1	1	1	1	1	0	4	4	3	4	3	2	2	9	8	22	2	2	1	1
0	48	3	1	1	0	0	1	0	0	0	0	0	1	0	0	0	0	0	0	1	2	1	1	1	1	1	2	1	8	1	1	1	#NULL!
1	25	3	0	1	0	1	0	0	0	0	0	0	1	1	0	0	0	0	0	1	1	1	1	3	1	1	2	2	9	1	1	1	#NULL!
1	29	3	0	0	0	1	1	0	3	1	3	3	2	1	1	1	3	0	0	1	1	1	3	1	1	4	6	14	12	2	3	1	1
1	33	3	1	1	0	1	0	1	1	1	1	1	0	1	0	0	0	0	0	4	4	1	4	3	2	2	5	3	20	2	1	1	#NULL!
1	35	3	1	1	0	1	0	0	0	1	0	0	1	0	0	0	0	1	0	1	4	1	4	2	1	1	3	2	14	1	1	1	#NULL!
1	20	3	0	3	3	3	3	2	3	3	3	3	3	2	3	3	3	2	2	1	1	1	1	3	1	1	20	24	9	4	5	2	1
1	31	3	1	0	0	0	0	0	1	0	0	0	0	0	0	0	0	0	0	2	2	1	1	1	1	1	1	0	9	1	1	1	#NULL!
0	29	3	0	1	0	0	0	0	2	1	0	1	1	3	3	0	0	0	0	4	4	1	4	2	1	1	4	8	17	1	2	1	1
0	28	3	0	0	0	0	1	1	0	1	0	1	0	0	0	0	0	0	0	5	4	3	4	3	2	1	3	1	22	1	1	1	#NULL!
1	27	3	1	0	0	1	0	0	1	0	0	0	1	1	0	0	0	0	0	3	3	3	3	4	2	2	2	2	20	1	1	1	#NULL!
1	55	3	1	0	0	1	1	1	1	0	0	0	0	0	0	0	0	0	0	2	2	1	1	1	1	2	4	0	10	1	1	1	#NULL!
1	28	3	0	0	0	0	1	0	1	0	0	0	0	1	0	0	1	0	0	3	4	1	2	3	2	1	2	2	16	1	1	1	#NULL!
1	37	3	0	1	1	1	1	0	0	2	1	0	1	1	0	0	1	0	0	4	4	1	2	3	3	2	6	4	19	2	1	1	#NULL!
1	33	3	1	1	0	1	0	0	0	0	0	0	1	0	0	0	0	0	0	5	5	3	4	3	1	2	2	1	23	1	1	1	#NULL!
1	36	3	0	1	1	1	0	1	0	2	0	0	1	1	1	0	0	0	0	5	5	4	5	5	3	5	6	3	32	2	1	1	#NULL!
1	36	3	0	1	1	1	0	1	0	2	0	0	1	1	1	0	0	0	0	5	5	4	5	5	3	5	6	3	32	2	1	1	#NULL!
0	21	3	0	1	3	2	0	3	2	1	2	1	0	0	3	2	0	2	0	3	4	1	1	2	1	1	12	10	13	3	3	2	1
1	21	3	0	1	0	1	0	1	1	0	0	0	0	1	1	0	0	0	0	4	2	1	1	2	1	1	4	2	12	1	1	1	#NULL!
0	31	3	0	1	1	0	1	1	0	1	0	0	0	0	0	0	0	0	0	4	4	3	3	5	2	1	5	0	22	2	1	1	#NULL!
1	71	3	1	3	2	3	3	1	2	3	3	3	0	3	0	0	1	1	1	5	5	5	5	5	5	5	17	12	35	4	3	2	1
1	36	3	1	2	2	2	1	2	1	2	1	1	1	1	0	0	1	0	0	4	4	2	4	4	2	2	12	5	22	3	2	2	#NULL!
1	48	3	0	0	0	1	1	0	1	0	1	1	1	1	1	1	1	0	0	5	5	1	5	3	1	1	3	7	21	1	2	1	#NULL!
0	20	3	0	1	0	0	0	0	1	0	1	0	1	1	0	0	0	0	0	1	1	1	1	1	1	1	2	3	7	1	1	1	#NULL!
0	23	3	0	1	0	0	0	1	0	1	1	0	0	1	0	1	1	0	0	3	5	1	4	1	2	2	3	4	18	1	1	1	#NULL!
1	33	3	0	1	3	3	3	3	1	3	1	0	3	3	3	0	0	1	0	3	3	4	4	5	4	4	17	11	27	4	3	2	1
1	36	3	0	1	0	2	0	0	0	1	0	1	1	1	1	1	0	1	0	4	4	1	4	4	1	2	4	6	20	1	2	1	#NULL!
1	49	3	1	0	0	1	1	1	1	1	1	1	1	1	1	0	0	0	0	4	2	1	3	2	1	2	5	5	15	2	2	1	#NULL!
1	70	3	1	1	3	1	0	0	1	0	0	0	0	1	0	0	0	0	0	4	4	3	4	4	1	3	6	1	23	2	1	1	#NULL!
1	22	3	0	0	0	1	0	0	1	0	1	1	2	1	1	1	1	1	0	1	2	1	1	1	1	1	2	9	8	1	2	1	1
1	23	3	0	1	0	1	1	1	3	0	2	1	1	0	1	1	0	0	0	2	2	1	1	1	1	3	7	6	11	2	2	1	#NULL!
1	24	3	0	1	0	1	1	0	1	1	1	1	1	1	2	0	0	0	0	4	3	1	3	4	2	4	5	6	21	2	2	1	#NULL!
1	25	3	0	2	0	2	0	1	1	1	1	1	2	1	1	1	1	1	0	2	3	3	3	4	3	3	7	9	21	2	2	1	1
0	41	3	1	1	2	1	1	1	0	2	1	3	0	0	0	3	0	0	0	5	4	1	5	4	1	5	8	7	25	2	2	1	#NULL!
0	53	3	0	1	0	0	1	1	1	1	0	0	1	1	1	1	0	0	0	3	3	2	3	2	2	2	5	4	17	2	1	1	#NULL!
1	22	3	0	3	2	3	3	1	3	2	2	1	3	3	3	1	1	1	2	5	5	5	5	5	5	5	17	17	35	4	4	2	1
1	26	3	1	3	2	2	3	3	3	3	3	3	3	3	1	2	3	2	3	3	3	3	2	4	4	2	19	23	21	4	5	2	1
1	49	3	0	0	0	1	0	1	1	0	1	1	0	1	1	1	0	0	0	3	4	1	5	4	1	1	3	5	19	1	2	1	#NULL!
1	49	3	0	0	0	1	0	1	1	0	1	1	0	1	1	1	0	0	0	3	4	1	5	4	1	1	3	5	19	1	2	1	#NULL!
1	50	3	1	2	1	1	1	2	2	1	1	1	2	2	1	1	1	0	0	5	4	1	4	3	1	2	10	9	20	3	2	2	1
1	20	3	0	1	1	1	1	0	1	1	0	1	1	1	0	0	0	0	0	3	3	1	1	2	1	1	6	3	12	2	1	1	#NULL!
0	34	3	1	3	1	1	1	1	1	1	1	1	1	1	1	1	1	1	1	2	2	3	3	3	4	3	9	9	20	2	2	1	1
0	22	3	0	1	0	0	1	1	0	0	1	1	0	1	0	0	0	0	0	1	2	1	1	1	1	3	3	3	10	1	1	1	#NULL!
1	26	3	0	1	0	1	1	0	1	1	1	1	0	2	1	1	0	0	0	4	4	1	5	4	1	4	5	6	23	2	2	1	#NULL!
1	20	3	0	0	0	1	0	0	0	0	0	1	3	1	1	0	0	1	0	3	4	2	3	2	2	2	1	7	18	1	2	1	#NULL!
1	16	3	0	0	0	1	1	2	0	1	3	2	3	3	0	1	1	0	0	2	1	1	2	2	1	1	5	13	10	2	3	1	1
[truncated: 2,882 more rows]
